# Supplementary material for: Adaptive and neutral markers both show continent‐wide population structure of mountain pine beetle (Dendroctonus ponderosae)
Source: Ecol Evol. 2016 Aug 8;6(17):6292–300. doi: 10.1002/ece3.2367 (PMC5016649; doi:10.1002/ece3.2367)
Supplement: Supplementary file 2 — Table S2. Pairwise values of F ST calculated between mountain pine beetle populations. [file ECE3-6-6292-s002.xlsx]

## Sheet: Sheet1
Table S2. Pairwise values of Fst calculated between mountain pine beetle populations.
Chilcotin	0
FtStJames	0.02601	0
FtStJohn	0.02183	0.01131	0
Houston	0.00247	0.01147	0.01067	0
Smithers	0.01527	0.01491	0.01102	0.00472	0
Terrace	0.01815	0.01785	0.02266	-0.00716	0.01179	0
TatlaLake	0.00898	0.01311	0.00158	0.0047	0.01603	0.00945	0
Telkwa	0.02003	0.0127	0.00732	-0.00085	0.01411	0.00422	0.01185	0
TumblerRidge	0.01429	0.0071	0.00082	-0.00173	0.00409	0.00896	0.00157	0.00576	0
FoxCreek	0.01966	0.01285	0.00594	0.00584	-0.00051	0.01664	0.01351	0.00283	0.00317	0
Fairview	0.01173	0.01294	0.01807	0.00638	0.01338	0.01791	0.02129	0.0174	0.02438	0.01859	0
GrandePrairie	0.01135	0.00665	0.01507	-0.00282	0.00561	0.01229	0.00488	0.01499	0.00227	0.00615	0.01339	0
LesserSlaveLake	0.0189	0.00207	0.01026	0.00398	0.00096	0.0087	0.0098	0.00435	-0.00027	0.00622	0.01654	0.00535	0
PeaceArea	0.01268	0.00613	0.00409	-0.00168	0.00685	0.01096	0.00464	0.00096	0.00086	0.00567	0.01065	0.00249	0.00371	0
FraserLake	0.01784	0.00829	0.00974	-0.00528	0.00652	0.0065	0.01128	-0.00035	0.00289	0.00327	0.01912	0.00921	0.00487	0.00161	0
Mackenzie	0.01378	0.00256	0.01133	-0.00121	0.00275	0.01459	0.01068	0.00616	0.00761	0.00177	0.01253	0.0054	0.00515	-0.00026	0.00354	0
BowronLake	0.04849	0.06659	0.04777	0.06792	0.06609	0.07906	0.05717	0.07585	0.06316	0.05744	0.0636	0.06255	0.06958	0.06045	0.0749	0.05561	0
McBride	0.00931	0.02533	0.017	0.02198	0.02851	0.03639	0.01254	0.03194	0.01786	0.01997	0.02172	0.01893	0.02933	0.0139	0.0289	0.02016	0.02468	0
PrinceGeorge	0.01997	0.01745	0.00564	0.01532	0.01736	0.01605	0.00379	0.01556	0.00342	0.01586	0.01668	0.01362	0.01183	0.00791	0.0231	0.01687	0.04966	0.01888	0
Quesnell	0.0184	0.02314	0.01547	0.01404	0.02133	0.02342	0.0068	0.02646	0.01096	0.02202	0.02158	0.01358	0.01291	0.01225	0.02187	0.02312	0.05943	0.01232	0.0061	0
FarwellCanyon	0.02161	0.02996	0.02218	0.0244	0.03224	0.03439	0.0092	0.0374	0.01787	0.02801	0.0256	0.0263	0.02577	0.02103	0.02924	0.024	0.03212	0.00668	0.01392	0.01512	0
Wilmore-Kakwa	0.03953	0.05235	0.05071	0.04952	0.04525	0.05496	0.03923	0.06268	0.04692	0.0398	0.03948	0.0454	0.05203	0.04003	0.05215	0.03646	0.05819	0.02162	0.03856	0.03676	0.02114	0
LacLeHache	0.02589	0.05126	0.04151	0.03994	0.04816	0.04508	0.02346	0.05605	0.03523	0.04833	0.03291	0.03167	0.04269	0.03567	0.04852	0.04884	0.06999	0.01584	0.02707	0.0091	0.01768	0.02917	0
Lillooet	0.04778	0.0578	0.05063	0.06391	0.06971	0.07474	0.03875	0.0713	0.05102	0.06412	0.0518	0.04901	0.05377	0.04196	0.06694	0.05951	0.07681	0.02443	0.0344	0.0191	0.02787	0.04353	0.00685	0
Cascade	0.06829	0.08361	0.07919	0.08615	0.09389	0.09797	0.05762	0.103	0.07614	0.0917	0.0744	0.07395	0.08622	0.07126	0.09558	0.08243	0.08986	0.03479	0.06946	0.03599	0.03947	0.04582	0.01888	0.00983	0
WellsGrey	0.06726	0.08669	0.08458	0.08889	0.1031	0.10247	0.06865	0.10467	0.082	0.09521	0.07562	0.08025	0.09237	0.07088	0.09748	0.0835	0.09277	0.03367	0.07386	0.04446	0.04662	0.04389	0.01759	0.01233	0.01156	0
Valemount	0.03339	0.0573	0.05039	0.04868	0.06418	0.06238	0.03097	0.07103	0.03983	0.06132	0.04731	0.04549	0.0505	0.03973	0.06675	0.05336	0.07175	0.01736	0.04416	0.01947	0.02646	0.0308	0.01124	0.00907	0.01221	0.01705	0
MRobson	0.07778	0.11343	0.09761	0.10987	0.12163	0.11738	0.07407	0.12621	0.09396	0.1146	0.10225	0.10054	0.11157	0.08981	0.11831	0.10835	0.10554	0.05043	0.07317	0.05312	0.05583	0.05864	0.02234	0.01302	0.01628	0.00578	0.01245	0
Peachland	0.08167	0.09895	0.08836	0.10145	0.10865	0.1056	0.06698	0.11481	0.08628	0.10192	0.08719	0.08379	0.0966	0.08242	0.10885	0.0989	0.09476	0.04027	0.07435	0.04203	0.05122	0.05135	0.0128	0.00728	0.00485	0.00244	0.01285	0.00023	0
Kamloops	0.07615	0.09835	0.09113	0.09815	0.11008	0.10483	0.07309	0.11306	0.08742	0.09992	0.08255	0.08619	0.09558	0.07686	0.10347	0.09325	0.09976	0.04706	0.07343	0.04747	0.0482	0.04413	0.01847	0.01195	0.01292	0.00102	0.01553	0.00698	-0.00338	0
Falkland	0.09648	0.12195	0.11976	0.12116	0.13061	0.12686	0.08601	0.13474	0.10808	0.12058	0.10639	0.10561	0.11939	0.10463	0.12644	0.11665	0.11699	0.05548	0.09996	0.06632	0.06093	0.06172	0.02542	0.02031	0.02013	0.01241	0.02156	0.00651	0.00456	0.0084	0
Gladstone	0.09672	0.11174	0.09534	0.11249	0.1247	0.11836	0.0809	0.12622	0.09576	0.11412	0.09771	0.10106	0.11134	0.08877	0.11486	0.10689	0.11371	0.05873	0.07857	0.05758	0.0556	0.05927	0.02857	0.0232	0.01536	0.01664	0.02908	0.01365	0.01142	0.00638	0.01566	0
Merritt	0.07791	0.10942	0.1058	0.10756	0.11367	0.11325	0.07657	0.12295	0.09524	0.11086	0.09484	0.08993	0.10335	0.09	0.1142	0.10138	0.10549	0.05434	0.08145	0.06001	0.05936	0.04521	0.02412	0.0125	0.01001	0.01125	0.01922	0.00773	0.00858	0.01096	0.01339	0.02201	0
Saskatchewan	0.12033	0.14618	0.13359	0.14338	0.14628	0.1472	0.11028	0.15166	0.12483	0.13558	0.11668	0.11574	0.13717	0.11617	0.14409	0.13045	0.12374	0.07231	0.102	0.08255	0.08378	0.07631	0.04382	0.03748	0.04505	0.03169	0.0619	0.03637	0.0237	0.02858	0.03615	0.02575	0.02771	0
Kelowna	0.10874	0.14395	0.12358	0.14736	0.15077	0.14913	0.10697	0.15644	0.12664	0.14484	0.11903	0.12896	0.13399	0.11818	0.15232	0.13963	0.13067	0.07584	0.10644	0.08148	0.0776	0.07461	0.03612	0.0256	0.03285	0.01428	0.0317	0.0001	0.0121	0.00576	0.00764	0.00926	0.00779	0.03599	0
Banff	0.13692	0.15228	0.14864	0.16318	0.16575	0.16341	0.1121	0.17365	0.13516	0.15822	0.13735	0.13751	0.1525	0.13535	0.16264	0.15261	0.14902	0.082	0.12432	0.09188	0.08516	0.08835	0.04452	0.0411	0.03872	0.03551	0.04985	0.01848	0.02347	0.02959	0.0123	0.02179	0.02493	0.03696	0.01114	0
Canmore	0.12577	0.14377	0.13691	0.14433	0.15389	0.15434	0.10595	0.16215	0.12831	0.14454	0.12855	0.12204	0.13975	0.11844	0.14849	0.13876	0.13721	0.07581	0.12037	0.07917	0.0797	0.07913	0.03977	0.02923	0.02694	0.0239	0.04118	0.01805	0.01603	0.01721	0.01562	0.00858	0.01795	0.02547	0.01117	0.00636	0
Crowsnest	0.13423	0.1481	0.14771	0.16418	0.16659	0.16175	0.12143	0.16745	0.14298	0.15214	0.13281	0.1339	0.15179	0.12843	0.1611	0.144	0.13982	0.08151	0.11927	0.09787	0.09137	0.07285	0.05531	0.03901	0.03963	0.03115	0.0529	0.03393	0.02882	0.02263	0.026	0.0219	0.02615	0.02246	0.02589	0.01877	0.01209	0
CypressHills	0.11824	0.15945	0.14269	0.15908	0.16911	0.16248	0.12151	0.16708	0.14348	0.15342	0.1226	0.13313	0.15683	0.13084	0.16828	0.14851	0.12874	0.08764	0.11415	0.09245	0.09542	0.09103	0.05007	0.05154	0.05385	0.03536	0.06238	0.04072	0.03232	0.03505	0.04242	0.02697	0.042	0.00447	0.0326	0.04728	0.02982	0.03006	0
LakeLouise	0.11554	0.14323	0.13214	0.14719	0.15327	0.14945	0.10065	0.15288	0.12947	0.14215	0.13019	0.12527	0.13891	0.12095	0.14568	0.13582	0.13461	0.0761	0.10749	0.07747	0.0834	0.07689	0.04185	0.03138	0.02801	0.02541	0.03855	0.01204	0.01293	0.01356	0.0117	0.0117	0.01089	0.01986	-0.00069	0.00621	0.00337	0.01022	0.02954	0
Yoho	0.12327	0.1448	0.13518	0.15856	0.15605	0.15371	0.10991	0.16145	0.13228	0.15131	0.12464	0.13057	0.14004	0.12384	0.15411	0.14084	0.1282	0.07962	0.11554	0.09205	0.079	0.07883	0.04476	0.04169	0.04058	0.02889	0.04667	0.01935	0.02337	0.02545	0.02642	0.02915	0.02351	0.03871	0.0201	0.01725	0.01474	0.01637	0.03565	0.0194	0
WestArmPark	0.1113	0.1362	0.12831	0.13549	0.14693	0.13886	0.09655	0.14677	0.11915	0.13954	0.1178	0.12128	0.12986	0.1132	0.13858	0.12804	0.12783	0.06906	0.10348	0.07353	0.07095	0.07031	0.0326	0.02653	0.02281	0.01494	0.02978	0.00495	0.00919	0.01317	0.00366	0.00535	0.01052	0.02016	0.00655	0.00536	0.00459	0.00967	0.02412	0.00089	0.00564	0
Valhalla	0.10178	0.12365	0.11887	0.12693	0.13488	0.12796	0.09114	0.14121	0.11176	0.12767	0.10615	0.11443	0.12226	0.10612	0.13116	0.11827	0.11913	0.05781	0.10045	0.05758	0.06824	0.06908	0.02929	0.03132	0.02444	0.02171	0.0321	0.02179	0.01778	0.02056	0.013	0.01109	0.02401	0.02756	0.01797	0.01261	0.01287	0.02056	0.01627	0.00958	0.01528	0.0002	0
Whistler	0.12498	0.15762	0.15693	0.16165	0.17132	0.17961	0.12968	0.18269	0.15227	0.17565	0.13865	0.14475	0.16702	0.14089	0.17711	0.15604	0.15232	0.09448	0.14537	0.1031	0.11023	0.10604	0.0749	0.05533	0.02027	0.05556	0.06422	0.05434	0.0508	0.06006	0.06369	0.06406	0.05093	0.08535	0.0727	0.09091	0.06826	0.0767	0.08413	0.06978	0.08819	0.05853	0.06699	0
Sparwood	0.13911	0.15623	0.14794	0.16213	0.16667	0.15896	0.12183	0.16675	0.14515	0.15735	0.13303	0.14101	0.15172	0.13221	0.16278	0.14999	0.14788	0.09253	0.11961	0.08945	0.09257	0.08502	0.052	0.04148	0.04432	0.03381	0.05752	0.03029	0.02914	0.02636	0.02383	0.01944	0.02651	0.01803	0.02023	0.01556	0.01005	0.00591	0.0207	0.00756	0.01359	0.00323	0.00777	0.08318	0
ManningPark	0.11123	0.12159	0.12005	0.13596	0.146	0.14603	0.09588	0.14685	0.12027	0.13711	0.11295	0.12163	0.13511	0.11374	0.14563	0.12808	0.1241	0.07121	0.10439	0.07802	0.07524	0.07571	0.05202	0.03062	0.00357	0.02753	0.04066	0.02783	0.02326	0.02923	0.0309	0.03307	0.0245	0.0629	0.03778	0.05483	0.04164	0.04563	0.0623	0.03363	0.0523	0.02996	0.04107	0.00799	0.0455	0
Kimberley	0.13057	0.14893	0.14332	0.15618	0.16226	0.1583	0.1196	0.17091	0.1395	0.15373	0.12764	0.13258	0.14696	0.13078	0.15764	0.14315	0.14349	0.08703	0.12102	0.0873	0.08838	0.08612	0.04496	0.02727	0.03024	0.02517	0.04692	0.02212	0.01659	0.01739	0.02016	0.01079	0.02111	0.01722	0.01678	0.01555	-0.00178	0.01329	0.0211	0.01166	0.01972	0.00545	0.01028	0.07164	0.00693	0.04263	0
Kootenay/Yoho	0.11489	0.13933	0.12782	0.14228	0.14685	0.13845	0.10483	0.15371	0.1281	0.1392	0.11557	0.12426	0.13151	0.11763	0.14728	0.13168	0.12348	0.06598	0.10781	0.07866	0.07214	0.06258	0.0361	0.03409	0.0301	0.01923	0.03734	0.01817	0.01344	0.01632	0.01356	0.01689	0.01926	0.02533	0.00427	0.00724	0.00288	0.01148	0.02867	0.00858	0.01179	0.00243	0.00561	0.07188	0.01131	0.04231	0.00549	0
Golden	0.10475	0.11675	0.10898	0.11993	0.12858	0.1251	0.08592	0.13079	0.10205	0.11901	0.10027	0.1044	0.11228	0.09659	0.12539	0.11235	0.11677	0.05608	0.08757	0.06167	0.05727	0.06138	0.0281	0.01793	0.0205	0.00741	0.01874	0.00748	0.00967	0.00868	0.0069	0.00529	0.02014	0.02387	0.00604	0.00122	0.00252	0.00509	0.02825	0.00476	0.01232	0.00067	0.00607	0.07089	0.00926	0.03475	0.0044	0.00217	0
Cranbrook	0.12091	0.13784	0.12417	0.14565	0.1448	0.1499	0.10899	0.15163	0.12841	0.13529	0.11809	0.12687	0.14058	0.11544	0.15179	0.12811	0.12315	0.07051	0.10436	0.08517	0.08563	0.05584	0.05133	0.03827	0.03394	0.02776	0.0444	0.03013	0.02523	0.0224	0.02354	0.01337	0.02865	0.02823	0.02422	0.02806	0.02129	0.00703	0.02744	0.01649	0.02895	0.01736	0.01461	0.05985	0.0149	0.03444	0.02078	0.01721	0.00675
Argenta	0.1464	0.17438	0.1541	0.17641	0.17475	0.18457	0.14443	0.18132	0.16331	0.15803	0.15191	0.1621	0.1721	0.15253	0.17827	0.15374	0.08692	0.08068	0.1238	0.11699	0.10118	0.08453	0.09864	0.09537	0.08422	0.07786	0.09271	0.08327	0.07625	0.07556	0.08375	0.08153	0.07933	0.07558	0.09186	0.09747	0.09164	0.07084	0.07725	0.07657	0.07996	0.07233	0.0679	0.11992	0.07895	0.09782	0.09083	0.07431	0.07879
Idaho	0.14323	0.15679	0.15298	0.16788	0.17178	0.1663	0.12751	0.16969	0.14983	0.16122	0.14212	0.14439	0.15962	0.13581	0.169	0.15547	0.14857	0.09181	0.1291	0.09572	0.09888	0.09157	0.05866	0.03803	0.02826	0.03166	0.05649	0.02922	0.02184	0.01934	0.01575	0.01676	0.02911	0.02615	0.01804	0.02977	0.01751	0.01057	0.03512	0.00744	0.03111	0.01147	0.01506	0.0589	0.01044	0.02363	0.01305	0.01749	0.01348
Montana	0.1513	0.16273	0.15531	0.17461	0.17357	0.17203	0.1388	0.17627	0.15498	0.16303	0.13309	0.14202	0.16186	0.14247	0.17485	0.15772	0.15157	0.10156	0.13448	0.10719	0.11009	0.09635	0.06626	0.05092	0.04809	0.04178	0.06707	0.05424	0.03802	0.03169	0.04017	0.03112	0.03959	0.0209	0.03688	0.0465	0.03077	0.02446	0.02179	0.0264	0.03797	0.02888	0.03795	0.07976	0.01991	0.04398	0.01689	0.03021	0.02325
Washington	0.12115	0.13572	0.13333	0.15017	0.15972	0.15667	0.11588	0.15687	0.13713	0.14883	0.12245	0.13262	0.14989	0.12019	0.1553	0.13845	0.12788	0.08312	0.11171	0.09071	0.08546	0.09171	0.06597	0.04208	0.02208	0.04093	0.04926	0.03493	0.03519	0.03383	0.0419	0.04872	0.04162	0.06394	0.04894	0.06524	0.05683	0.04777	0.06412	0.04436	0.05477	0.03798	0.05423	0.03078	0.05422	0.00274	0.04907	0.05252	0.04341
Oregon	0.19026	0.19764	0.19597	0.2112	0.21433	0.21231	0.17171	0.21607	0.19145	0.20585	0.18237	0.18922	0.20913	0.18158	0.21995	0.19648	0.17284	0.13831	0.16845	0.15076	0.13796	0.13729	0.12269	0.08826	0.06449	0.09405	0.10519	0.08948	0.07503	0.07652	0.07862	0.08494	0.08097	0.10939	0.09294	0.10761	0.10194	0.07784	0.10364	0.08647	0.10488	0.07281	0.08973	0.06127	0.08426	0.03533	0.09107	0.09184	0.0826
California	0.22187	0.23588	0.22957	0.24067	0.2343	0.24786	0.20721	0.24703	0.22439	0.22775	0.20225	0.22074	0.23969	0.21494	0.248	0.22932	0.21195	0.17729	0.1991	0.18238	0.1788	0.17113	0.1545	0.13098	0.10628	0.13086	0.15068	0.1358	0.12352	0.12034	0.12161	0.12327	0.10986	0.13558	0.13879	0.16054	0.14366	0.12819	0.1351	0.13229	0.15178	0.11317	0.1373	0.1005	0.12142	0.07361	0.1325	0.14053	0.12805
Nevada	0.26071	0.27243	0.26885	0.27553	0.26889	0.28101	0.23896	0.28379	0.25367	0.26371	0.24131	0.24924	0.27572	0.24516	0.2844	0.26123	0.24506	0.21224	0.23757	0.22044	0.21177	0.19924	0.19118	0.16071	0.1409	0.16712	0.17858	0.15955	0.15274	0.14267	0.15114	0.14738	0.13785	0.16929	0.16656	0.19295	0.17447	0.16222	0.17128	0.15865	0.18851	0.14421	0.17597	0.13325	0.16412	0.11229	0.16445	0.16967	0.15964
Utah	0.21388	0.22252	0.2198	0.23496	0.2219	0.23598	0.19782	0.23107	0.20955	0.21017	0.18821	0.19492	0.21586	0.2034	0.23328	0.21516	0.2129	0.16711	0.19583	0.16495	0.16867	0.1478	0.13219	0.12578	0.11965	0.12115	0.13412	0.12634	0.11053	0.1068	0.11386	0.09097	0.10704	0.0799	0.11342	0.11637	0.09262	0.09724	0.07821	0.08545	0.10936	0.09711	0.10765	0.15354	0.08084	0.12038	0.08888	0.09538	0.08958
Wyoming	0.21764	0.22016	0.2162	0.23999	0.21851	0.23484	0.18916	0.22356	0.20721	0.21082	0.19082	0.19682	0.20993	0.19767	0.23372	0.21441	0.21342	0.16413	0.20504	0.16211	0.16797	0.15117	0.13204	0.12481	0.1171	0.11934	0.13516	0.12667	0.10966	0.10764	0.11093	0.08921	0.10869	0.08297	0.11251	0.107	0.09335	0.09642	0.0868	0.082	0.10984	0.09708	0.10278	0.16294	0.07583	0.11973	0.09425	0.09749	0.08011
Colorado	0.24217	0.23965	0.24585	0.26411	0.2592	0.26759	0.21696	0.25035	0.23425	0.23596	0.22122	0.23096	0.2465	0.22263	0.25777	0.24225	0.23446	0.18878	0.21529	0.19629	0.19368	0.18627	0.16604	0.14403	0.13816	0.13624	0.17209	0.14679	0.14055	0.13264	0.13934	0.10526	0.14578	0.11572	0.14301	0.15054	0.12197	0.11522	0.11039	0.11051	0.1524	0.12168	0.13996	0.17004	0.10516	0.12628	0.12036	0.13393	0.11792
Arizona	0.44927	0.41122	0.43337	0.45724	0.42715	0.45562	0.40097	0.4085	0.40047	0.39741	0.38185	0.40753	0.41559	0.39091	0.41908	0.40784	0.39831	0.37064	0.44011	0.38358	0.37978	0.38694	0.373	0.34481	0.34153	0.35277	0.39053	0.37491	0.36771	0.34328	0.37871	0.34052	0.37427	0.35317	0.42284	0.41195	0.38509	0.36205	0.37301	0.363	0.42795	0.3584	0.39868	0.37251	0.35249	0.34018	0.35987	0.38289	0.35687
SouthDakota	0.36616	0.35467	0.35993	0.38586	0.36594	0.38676	0.34465	0.35767	0.35134	0.33869	0.32571	0.35579	0.36317	0.33661	0.37356	0.34546	0.31914	0.30361	0.34633	0.32555	0.31841	0.27877	0.31666	0.29328	0.27854	0.28279	0.30931	0.30244	0.29608	0.27668	0.30748	0.27397	0.29721	0.28044	0.32981	0.33581	0.30489	0.26827	0.28706	0.2911	0.31887	0.28479	0.31191	0.30004	0.26778	0.26848	0.28997	0.29089	0.28589
	Chilcotin	FtStJames	FtStJohn	Houston	Smithers	Terrace	TatlaLake	Telkwa	TumblerRidge	FoxCreek	Fairview	GrandePrairie	LesserSlaveLake	PeaceArea	FraserLake	Mackenzie	BowronLake	McBride	PrinceGeorge	Quesnell	FarwellCanyon	Wilmore-Kakwa	LacLeHache	Lillooet	Cascade	WellsGrey	Valemount	MRobson	Peachland	Kamloops	Falkland	Gladstone	Merritt	Saskatchewan	Kelowna	Banff	Canmore	Crowsnest	CypressHills	LakeLouise	Yoho	WestArmPark	Valhalla	Whistler	Sparwood	ManningPark	Kimberley	Kootenay/Yoho	Golden
[truncated: 13 more columns]
