# Supplementary material for: Adaptive and neutral markers both show continent‐wide population structure of mountain pine beetle (Dendroctonus ponderosae)
Source: Ecol Evol. 2016 Aug 8;6(17):6292–300. doi: 10.1002/ece3.2367 (PMC5016649; doi:10.1002/ece3.2367)
Supplement: Supplementary file 3 — Data S1. SNP list. [file ECE3-6-6292-s003.xlsx]

## Sheet: Numerical
SNPID Red=High Green=High-Moderate Blue=Moderate-Low Black=Low	2011 genome Scaffold ID	2011 genome Position	% identity from last genome build	Scaffold ID	Gene ORF/Ensembl Genomes Genes	Translation	Intron/Exon	Genome Annotation	Protein Family/Domains	Protein Family	Putative Function	Description	Protein Sequence	2011 genome Sequence
0010	Seq_1102959	1726168	0.99005	KB740848	YQE_04869	ENN78697.1.	Intron	Uncharacterized protein	IPR000402	Sodium/potassium-transporting ATPase subunit beta	GO:0005890	sodium:potassium-exchanging ATPase complex	MVVGKPEDNGEYIDGRFREPSYETKWESFKKAIYNPSTNAVFGRTGKSWAQLLLFYAIFYVILAALFAICMQGLFATLNDKEPTWTLDKSWIGTNPGLGVRPVSNRFEEGSLIWYNMTNQTQIGKWVHLINDFLAPYNASQTGTNYVNCDFDKPPGEGQVCATDLSKLGNCNHGRAYGYNSSSPCIFLKLNRIIGWEPEYYTTAQADMPDELKIHIQNNTSSELEKKQVWVSCQGVDTIDRQHVKEFRYYPQGFASYYYPYRNYPNYLSPIVAVEVINLTPNVIISIECRAWAKNIIYRGGVLNRAGSIQFEMQVDAATESHK	AAAAAAATTCGGTCAAATCCCAAAACGATTTCAGAACAATTTCGCACTAGAAACTGGGGCACGAGAGTTTCAAAATCCTCCCAGAGAGAAGTAACAATCG[T/G]GAGCAAAACCATACATAAACATAAGCTAATCAGTAGAAAGATTAGTGTTCGATCTCATAAATTACACTACAATATATGAATGGGAGCATAAATTATTCAA
0011	Seq_1103034	755091	0.99005	KB741288	YQE_12635	ENN70690.1.	Exon	Uncharacterized protein	IPR002401, IPR001128	Cytochrome P450, E-class, group I / Cytochrome P450	GO:0005506 GO:0016705 GO:0020037	iron ion binding / oxidoreductase activity, acting on paired donors, with incorporation or reduction of molecular oxygen / heme binding	VLLVSLIIWIKYCNSYWERRGVPGPKPWPLVGNIGSHFMGRCTLGATMREIYKRPGVRYFTQRCTKETDTASGRMLERMEYLNDNREHSLNVQHPRRNSKTCMVFVLSVLVSYSKNTFEEMTIQSGDRLGTYEGYPFVGMFRATQPVLLVRDPNLVTQILTKDFASFRNNEITVDKKSNILLGHNPFVLKDQEWKDTRHMLTPGMTNIACIFVKFIENHPTAASDGIETRALTKRFTLDNVAKTAFGVDGKAFESYEDISDFNKLVDQFLKPGTVQSIFIALTQIFPGIVNLASLSVVKPEVESKLIEIISDVLKHRRANNVEASDYLQFLIELSKAKHFGDTEITAHASTFFLDGYETSSLTLSFLLFNLAQNPEYQNKIREEIKKYELENKGQLTYD…	GTTACACAAGTAGTAAACCACAGAGCATCAAGCAATTTGAAAATCAATGATTATTTCGAGTTCATTTTACAAATTGCTAAGGAAAAAGGTTTAAGTAATA[T/C]AGATATTGCTGCACATGCCACCACATTCTTTCTCGACGGTTATGAAAGTTCCTCCAACGTTATGACAAGCTTGCTAATGAACTTGGCAGTGAATCCGACA
0038	Seq_1102694	1584467	0.945274	KB740948	YQE_06140	ENN77314.1.		Uncharacterized protein	IPR007846	RNA-recognition motif (RRM) Nup35-type domain			MEPMCVGSTPSPASPAVNPGFLPNFLIEDLPLSTPQNGNALPGHKKTPSSFRNKSNAKESQTLRQKLFSQAMAESPIPSSQSFEPVNEKVGPPKTSLFDALDSAKRPVAPILSSTVAQNESGLFNETLSRMHPEESFYRTNSFNSSRQNGSGEHWVTVFGFPSSVLSQVLCELSNCGVVADKYVPHQGNWVDVKFNNNSEVSRALALNGKCINANVMIGVQVRRTKENKENSSISTPNRARSLRYSFISPQPSNSVIPSQTVPHKSTGIVSKAMEYVFGW	ACAGAGCATAGATGAAGACAACTACATGTGACAGAGTAACTGAATATAATTATTTATCATTGACACTTTTGACGGGTTAAACACGACCAGAAATTC[A/G]CTCGGCTGGTATGAGTTGCAAAGCACCACGCCCAAACTATGTCAAAATTATACATGGTTTCTGTTCTTTATAAGAAGCAGTTTTTTAAACCATGATTTTA
0051	Seq_1102725	596144	0.995025	KB746759/KB632379	YQE_00495/YQE_07087	ENN83141.1 / ENN76426.1.	Exon	Uncharacterized protein	IPR029909, IPR004000, IPR020902	Actin-related protein 1 family	GO:0005869	dynactin complex	MEAYDVIVNQPVVIDNGTGVIKAGFAGDQIPKCRFPNYVGRPKHIRVMAGALEGDIFIGPKAEEHRGLLSIKYPMEHGIVTNWNDMEKIWTYIYSKDQLNTFAEEHPVLLTEAPLNPRPNREKAAEIMFETFNVPALFISMQAVLSLYSTGRTTGVVLDSGDGVTHSVPIYEGFALPHSIMRADIAGRDVSRYLRLLLRKEGIIFRTTAEFESVRTLKEKACYLSNNPVKEESGESESINYTLPDGSVIKVGHSRFRAPEILFKPDLIGEECEGLHEVLVYSIEKSDLDLRKVLFKNIVLSGGSTLFKGFGDRLLSEIKRLSPKETQIKISAPQERLYSTWIGGSILASLDTFKKMWISKREFDEEGQRAIHRKTF	TGTTTTGGCCGGCCAACACTGAAATATTAACATGGTATTCTGATCGAGCTTTATTAGTTGCCACTCACTAATTGGGAAATCTGCATTTGGGTATCTGATC[A/G]CCAGCAAAACCAGCCTTAATAACGCCTGTGCCCTAAGAAAAACAACCGATGTTGTCACCAAAGAACTTGGGTAATTCATTGATAGTTTAGTTTGGTAGAA
0052	Seq_1103012	620918	0.950249	KB741266			Non-Coding							GTTTCTTCAACTTTTCACACCTTGAGCGCCACTCAAATCTTGTCCATCTATGTAAAGCCTAGACTTGATTAGAATTAATTCCGTACTTAGCAACAACGCT[T/G]TTTAGTAACATCCGTTTACTGATTAGGTATCTTTAAATGAGTACAACAACTGGTTGTTTTGTTGATCTTTGATGAATTTCTTGAAACGCACCATGTGCTT
0054	Seq_1102715	486733	0.99005	KB740969			Non-Coding							AAATCATCAAGCATTCATAAAAACATGTCTCCACAACAAATATACGCATACATACAAAACCGATCTCGTCCATGGCGAAAATTCAATCTTTCAAGCAATT[A/G]AGAGACTTTACTTGGAAAAGTTCTGTTCATTTCTACATAAAAGAACTGAAGCTAAGTTTTGCTTGTGTAAGAATTCCAAGGAATTAGTAAACGGTGGCCA
0055	Seq_1102721	2766429	0.985075	KB740975	YQE_07032	ENN76583.1.	Intron	Transporter	IPR000175	Sodium:neurotransmitter symporter	GO:0005328 GO:0015293	neurotransmitter:sodium symporter activity / symporter activity	MDLNILEPIKILNKTISSPLSVGRLFSYIHKLQVLELFATVVNGRCEIVIYRIYLHDFFCRTRINQFRKMSKTNGIENPTFVPEPDDSPNEKQISATNNEKAEETDLDDDAGNRAQWGNSVEFLMSCIAMSVGLGNIWRFPFTAKENGGGAFLIPYIIVLTVIGRPLYYMEMALGQFSSRGNVKMYEKLSPVLKSIGFGQLIGSVCVATYYCCLMAITLFYLAHSFTFSELPWTQCKDSWNEYLTEIAGYCVPSTGDYTIEPNRTSITSSELWFRIEVLRQTDDISNGIGSPDWRLTLCLLASWVVTFLVSVRGVKSSGKASYFLALFPYVIMITLLIRAATLEGAGNGMFYFIDTDFDKLKEASVWYAAVTQCFFSLNVGFGSIIMYSSYNPFKHNIN…	CACTTAAATCGCCTTATCTGTGAACACACGCTTAAAACAATTAGTCAACATTCTTGCATGCATATAAGTATTGCATGTAAGTATACCTGAAAGAGATATT[C/G]GTTCAGTATAATGAGGGAAATTAGTTAGCTTTTTCGTGACTTGAGTGTGAATGATAGATTTTGGTGTTCAAATGAGGACGCCGGTGGGCTCTTTTTTGTT
0074	Seq_1102669	3024247	0.99005	KB740923	YQE_05438	ENN78287.1.	Exon	Uncharacterized protein	IPR009976	Exocyst complex component Sec10-like	GO:0006887 GO:0048278	exocytosis / vesicle docking	MMQQYIKELEQEPFDAEEFVERLAWRTIAETKTEGDEGDINPSLLHDSFVQAIKDLTLLQERQQKKCERLESVVREDEAMFFQEIYTLLEQNKQSIDTFQELDSKINHVATKVLHLGDQLDSVNGPRARVVDAHKLMSHLSEFLSNGPLTSSIFNDPYRVDEAADVIQKLFLISQDLPSPKFESVKRKIERTYSDIEKALIEDFVRAMSKEDLIRMKAIANVLSQFKGYSQCVDAYIDQSQMGCLLSKDIFANLLPLCKHNYEIIKEVFNNPEQVMAKFVLNLYQLKLSDYVESRLSSKVGSYEYLQILYELYSKTNQFSSELSVYNLGSDQNYLTKLTTKIFNKYINDYIQIELKCLRERCTHNLQKYYDSKSHQKKQIQSGGFQDLRRDLQAVIGTR…	ACAGTTCATCCTAAAACCAAAGCAAAAACGGAACTCAAGTTTAAAAAGTACACACACTGTTTGAAATTATTGGAGATCAATACACTTATGACGGTTCGGA[T/C]CTTCCGTAAAATTCATAGAAAGGGCAATGCACTGGACACTCGTTCTGGGTCTGAAATTACAAAATTGCTGATTTCTATAGTTGACTTTCTACCTACAACT
0081	Seq_1102687	208351	0.9801	KB740941	YQE_05855	ENN77559.1.	Exon	Uncharacterized protein	IPR002347, IPR002198	Glucose/ribitol dehydrogenase, Short-chain dehydrogenase/reductase SDR	GO:0008152 GO:0055114	metabolic process / oxidation-reduction process	MSFGKYQTEIICCAIPLIFVLIGLILKFLNKRSKKSLLGRHVVITGGSSGIGKALAILAAKKGAHVTIVARNVDKLRVAMQEIEDHANEAQKINSASIDVSDKEAIEKNFAELESTVGPIYMLVNCAGLAICGRLEDMKQNDVKHLINVNLLGTIYPIQAVLPKFKERKEGIIVLTASAVALMGMFGYSIYSSCKFALRGLAESLYMEVKPYNISVTLALPPDTDTPGFENENKTKPKETKIMSESGGLYSAETVATQLMNDALKQHFFSSVGFESFVLTTLCIGMSPFHSLVDVIVQSMVIGPFRLFAAFFVKYFESIAIKCYNEEKDKQQ	CATCCACCAATGAGTGAAAAGGACTCATGCCGATACAAAGTGTAGTTAAAACAAAGCTCTCAAACCCTACGGAGCTGAAGAAGTGTTGCTTTAAAGCATC[A/G]TTCATAAGTTGGGTAGCTACAGTTTCTGCCGAATATAGTCCTCCAGACTCTGACATGATTTTGGTTTCCTTCGGTTTTGTCTTGTTTTCATTTTCAAATC
0096	Seq_1102715	677899	0.975124	KB740969	YQE_06770	ENN76705.1.		Uncharacterized protein	IPR007087, IPR015880, IPR013087	Zinc finger, C2H2	GO:0003676 GO:0046872	nucleic acid binding / metal ion binding	MLLRYNFQVGYISMLNQYDLLKVKIEKEEFICDLCNKGFAKSYQLSYHVKTRHQDAAFECSTCGKKFKTTRQLVAHTRCHATIKKEKELYQCEICKKVLGSKQGLVSHTKRHLKIYDMTCEFCGKGFFCAGSLRLHVNSKHTGKSNFVCNVCSRPCYDKTALKNHMVKHTAEYKNRSKVKCTQCGQEFLDDKYLRIHLKKKHVPDNRFVCDLCGKKLYSKSGLVDHMNVHKGLKPHKCEFCGIGFANSTTLRLHVRRHTGHRPYKCKLCDRAFNQSHSLKLSCFKVWKNLVCHVEFVKQFSQHH	TCTTCTCAGCATCTTGCAAGGTCCTTCTGACACAGAAATGGAATCTTGCAATGTAACTGCAAACGACGTGGAGGTTTTGATGGCAGAAATGTATTCTGGA[T/C]CAAACCCAAAAGAACATCAGTGTTTTGGATGCAGAGAACGTTTTATATCGCGAAAATTGTTGGAAAAACATGCTTGCAGCGGCCCCTTTTAGATGTTATT
0103	Seq_1102888	1287	0.975124	KB747621	YQE_00650	ENN82986.1.	Exon	Uncharacterized protein	IPR006941	Ribonuclease CAF1	GO:0003676	nucleic acid binding	MDTEFPGVVARPIGEFRSSADYQYQMLRCNVDLLRIIQLGLTFLDDTGKTPGGTYTTWQFNFKFNLQEDMYAQDSIDLLTNSGIQFKKHEDDGIEPLEFAELLMSSGIVLMDNIKWLSFHSGYDFGYLIKLLTDNNLPQDENEFFELLRLYFPTIYDVKYLMKSCKTLKGGLQEVAEQLELERVGPQHQAGSDSLLTGMAFFKMKEMFFEDTIDDSKFSGHLYGLGTSFALNGSSSYGQDNGENTNSS	GGGGCTCTGATTCCAGGACGTTTCCAGAGAGGATATGTATGCTCAAGACAGTATCGACCTACTCACCAACTCTGGAATACAATTCAAGAAGCACGAGGAC[A/G]ACGGAATAGAGCCTTTGGAGTTTGCTGAGCTGCTGATGTCTTCTGGTATTGTGCTCATGGACAACATTAAGTGGTTGAGTTTTCATTCTGGTAAGAACTT
0130	Seq_1102481	224927	0.975124	KB740735			Non-Coding							AAAAATTGAATCAAATTTTAATTCATTTCTGTAACGGCGAAAAAGGCCCAAACGGTGTCGATCCCCCTCTGTTCATGTTCAACTATTTTCTCCTCTGTCT[A/G]GCCATCGTCCCTTTAACGTATTGTTTAACACATAACACACACATCCACCCTCCTCCTTATCCGATCAATTCGATCTTAAGGCCATGCTCTGATTAAAGCT
0140	Seq_1102695	540762	0.995025	KB740949	YQE_06308	ENN77170.1.	Unknown	Uncharacterized protein	IPR006225	Pseudouridine synthase, RluC/RluD	GO:0003723 GO:0009982	RNA binding / pseudouridine synthase activity	MVELVDKATNTDDDPEVVPKPDSDVATCEPPPKMAKLETKALKAKRPGFTDDRYNETSYYIENGLRKVYPYYFTFTTFTKGRWVGERILDVFAREFRAHPAEEYERCIQAGTLTVNYEKVPTDYKLKHNDLLANVVHRHEVPVTSQAITIVHMDEDIVVVNKPASIPTRMRLVGFVASFPRLAGCGFDNVFAGGYRHETPVLSKSIRLIYVDEDIVVLDKPCSLPVHPCGRYRHNTVVFILAKEYNLKNLRTIHRLDRLTSGLLLFGRSPKKARQMEHQIRNRLVGKEYVCRVEGEFPDGLIECKEPIEVVSYKIGVCKVSPKGKDCSTFFQKLGFNGKTSIVLCKPKTGRMHQIRVHLQYLGYPVVNDPLYNHDVFGPLKGKGGDLGGKTDEELVRDL…	AATCTCTTACCAAGTCCCTGTTCCTCTTGGCATTTTTCTCTTTACTCTCGCAACTCTTCAGTTCAACGCAAGTCTTGTGTTAACACCAACTAACACCCTC[T/C]CGTTTTCTTGTAACAAAGCAAGCAGTATTACATTGATTTAAGAAAAGACAACATAAACATTCAGACAATAATGTATGTTTTGCATTTGTGTTATTGATTA
0145	Seq_1102740	182413	0.975124	KB740994	YQE_07469	ENN75932.1.	Intron	Uncharacterized protein	IPR001270	ClpA/B family	GO:0000166 GO:0005524	nucleotide binding / ATP binding	MCSSVDIEIVLKSHSTEEDSFTSLIHSIVIGDVSPIPVNKGKLLDLNAHKINWYVYTLDTDGPTTQVQADEDGEITLATHLTLPSKELFTLWENLYYEDNIKENILQYGKTMMEFSKKGINANIISCNRVILLHGPPGTGKTSLCKALAQKLCVQMRDVYSSGVLIEINSHSLFSKWFSESGKLVTNMFSQIKEICENSNLLVCVLMDEVESLAHARDQSISGNEPSDAVRVVNAMLTQIDQIKKCPNVLILATSNMTEAIDLAFVDRADIKQYLGLPSVPAIYKIYHSCLVELLKEHSKQLIKICEASVQLSGRTLRKIPFLAYALFINGTKNPDLRIFLDAMDKAVEKEHQQRKDFKTRK	AGTACAGAAGAGGATAGTTTTACATCACTAATTCATTCAATTGTAATTGGGGATGTATCACCAATACCCGTTAATGTAAGTAGCTGAATTAAAACATCA[A/T]CAGTATCAACACGAAGTAACTTGCATCAAGTCTTTATTGTAACTAACATAAGAACCCTTCCTTCACATATATGAAAAAGTTTATGCAGATTAGTAACAGC
0147	Seq_1102748	172360	0.985075	KB741002	YQE_07683	ENN75723.1.	Exon	Uncharacterized protein	IPR000244	Ribosomal protein L9	GO:0003735	structural constituent of ribosome	DVYDLTSNPPHCLYHRTFNSPICKDHLYALVRDKSCLSSTCLCFGFIRFVVLLSGSLVNETSIKIFPFLQMMLRTAISSFNRISGHNSFLNVNSCLSDQVRTTYMLKRKFAPKLHRKGATPKNLLAKHYVYELIRDTNTVKKPDIEVVLTAFVDGVGNLGDKVTVRPLFGYNNLLLPGLAVYATPENIIKYKRETDESSQKVRYSSSNALLMMKTLSRHILSVVMNKDHPWTIQPWHIKASFRKSGFVVPEHAITLPEQQITGPDMSLENKQFYVTVTINKSESVDVRCRLHHWSTEVVERLPYVEKFWDIPTDVIHPEFADVLQRMQGEKETKNVDHCE	GCGAAATAAATCAGTAGTTGGACGTTGTATTGATTGAGGAGGGATCGCATACCGTAACTGTAACATAAAACTGTTTATTCTCTAAACTCATATCGGGTCC[T/G]GTAATTTGTTGTTCAGGGAGAGTGATTGCATGCTCTGGAACGACGAAGCCAGATTTGCGAAATGAAGCTTTTATGTGCCAAGGCTGAATTGTCCAAGGGT
0183	Seq_1102660	332694	0.975124	KB740914			Non-Coding							GGTTACTCGAGTAACAGTCATTAGGGGGTTTAAAACTATATAACTGTTTAGAAAATTTTTATTAATAAAACAAAAAATGACATTTACAACAATTCTACGG[A/G]ACGTAATTCAACTGAAATGACTTGATCATTTAACTGTAAAAGTGAAGTTGATCGAAATACAATTTAATTTTTACAGTTGAATTGACATGATTGAATATCC
0186	Seq_1103038	2298128	0.985075	KB741292	YQE_12952	ENN70448.1.	Exon	Uncharacterized protein	N/A	N/A	N/A	N/A	MNFLRNVRSSLSGWFPQRDAIMETPTGLGDIYFELIVKTLSWNTRYTLHTLVFWLEFHILMLLKAFNTLGCFFFVLMVFFIVDFLYRPVFAAQYTGQYSDDLKRLKRCCISGFGSMRHKAAILFYPVISGLLWGLAVISTKVSGLALSLGFILCIYSLPLLVKRLPKTVYDYLESCYRSLGASTSAVAEDELFPYWLNSKDDPEFESLGVEQTADLFTSSMPSYLEVAEPSLVIQEEDLMPHSSKSGMSITPVEISSDSDSETKGIEFQSEHFSSSSSEEDQFLVQNTRTNPLVQRSESDSDYDIIDPDEVSSLNA	TAGTTCTCTATCCGGTTGGTTTCCTCAAAGGGACGCTATCATGGAAACCCCAACAGGCTTAGGGGACATTTACTTTGAATTGATAGTAAAAACGCTGTC[T/C]TGGAACACCCGCTATACACTGCACACGCTCGTCTTCTGGCTGGAATTCCACATGTAAGTCAACTCGAATAATTGCTAATTGTTAGTTAATGGATCCTCAA
0188	Seq_897196	485	0.970149	KB741757	YQE_00029	ENN70159.1.	Exon	Uncharacterized protein	IPR011009, IPR000719	Protein kinase-like domain / Protein kinase domain	GO:0004672 GO:0005524	protein kinase activity / ATP binding	VVTLWYRSPEILLGLPYATSVDIWSIGCIIVELYTRKPLFCGKSEKEQLSEIVRVLGKPPKDEWPERSAPIKWSAFALSEKVDLEVLVPNMCENALGLVKSMLTFDPNKRISALEALTHEYFLEEPINT	TGGTATGCAGTAGCGTAAAAAACCCATCCTTACTCCGTTAAATTCGCGCAAGCTGGCAGCCAGCTAGGTGTTGATGGGCTCTTCTAGGAAATACTCATGA[C/G]TGAGAGCCTCTAGAGCGCTGATTCGTTTGTTCGGGTCAAAAGTCAGCATGCTCTGAAACAAGTGGAAGTGAGCCCGGAACGAAGACACTCGGAACGTGCT
0196	Seq_1102671	243719	0.985075	KB740925	YQE_05485	ENN78048.1.	Exon	Uncharacterized protein	IPR010490	Conserved oligomeric Golgi complex subunit 6	GO:0017119	Golgi transport complex	MNKILDSRIENDQDTIEALRELSTFYTENTLQARRNLRSQIEKRNLDINQHFLESFRVVKDSFDCVYTDIAEMNKSIQEMTHQLHNAKSQTKKLLQKTSALQDAKERIETHQDVTRSFLQKFQLQPEDLVALYGDAKKLDRPITFDTFRALAKVQEIHGNCKVLMQAGLQTLALDIMEQMTMHQEGPSGNPAPIEMRAHDAQIYVTDMLVWINRAIPVEKQNLQLLVKSCNSQGLDAILNDALANICEGICQPLKIRIEKILNVPNQPSTLYAIVNMLRYYKKCINKLVKGGQLEDTLSELMLKSEQVFLDLLRQQINGLLVRVEAPPRDLSPTSAISHLLAVLRDMLSTASMSEGRETDMVKIAATILEPLLRAVNEQASRLPPTDMAVYLLNCMYSM…	GTTTTTTGCAGCAGTTTTTTCGTTTGCGACTTTGCGTTGTGGAGTTGATGGGTCATTTCTTGGATGCTCTTGTTCATTTCCGCAATATCGGTATAAACGC[A/T]ATCAAAGCTGTCTTTGACGACTCTAAATGACTCCAAAAAGTGTTGGTTTATATCCAAGTTTCGCTTCTCTATCTGGCTTCGAAGGTTGCGACGTGCCTGC
0203	Seq_1101853	71686	0.975124	KB740107	YQE_02240	ENN81350.1.	Exon	Uncharacterized protein	IPR001873	Na+ channel, amiloride-sensitive	GO:0005272	sodium channel activity	MAMKKSSIWNSIADNTKYSVSISSISGVSYICNNGKRSLIERQLLGSEYADFINYLQDLAFKNYMSYHEYKEYSARIKREFLHPDQYMEVLDEVTLNIAETTGKPAINFPMKQKPNSTKGVSHIYFHAPNEVMEIMDRKDTLPHQRFLTSKYEADVVQTSQNVLPLTVEQKNCRLPLDYGEEPLLHSPVYSYNLCKFECRIKIALKYCNCTPYYYRRLAQLIYARDSSIECPNCLQNCDVYVFRGYETALPYTFLQTTLDTGIIFPNIVYIRNLVYSKIDLTDVLRQLVASSIFHNHQSAAESSSPQSGQITVKRATIT	CGTTTAATCCTCGCGGAATATTCCTTATATTCATGGTAGCTCATGTAATTTTTGAACGCCAAGTCTTGCAGGTAGTTGATAAAATCGGCATATTCACTTC[C/G]AAGCAACTGTCTGGAAATGTTCAACTTCCTTAAAGAAAAGTGGATGGTTTTAGTGAAATAAAAGGCTCAACAAATTGAACGTTACACACCCAAATTCAAA
0214	Seq_1103037	1683536	0.99005	KB741291	YQE_12787	ENN70612.1.	Intron	Uncharacterized protein	IPR006838	FAR-17a/AIG1-like protein	GO:0016021	integral component of membrane	MGISTVVHLIIAGHFWFGCYYNWFHVNVPLEVSDLGDAKFRTKQLKFLTYWDALLQSIFFTICVLNDFIGSNERFPKKRPLIRKIKDFVLPALAFPVSMFVSVTFWGLYAVDRELILPKALDPYFPGWLNHLVHTNVIIFSFFELIWSYRKYPSRKVGLSVLCAFMLTYLVWMHYIHFCTNKWVYRVLTVLDLPGRIAFFIGNLSFAVAMYILGEKINNIRWGHITKAKAHKK	TTAAAGGCCTCTTCTTTGGGAAACGTTCATTTGAGCCAATAAAGTCGTTCAAAACACATATTGTAAAAAAGATGGATTGCAGTAACTAAAAAATACAAGA[A/T]TATAAGGCATTCAAATGTTTGAAAGCGGGTAAACTAATGAATAAATTTCCAGGTTTCTGAAGGAAAGTTCTATCCAATTCCGACTACTAGTAGACTCAGC
0219	Seq_1102993	392842	0.99005	KB741247	YQE_11309	ENN72018.1.	Exon	Uncharacterized protein	IPR012259,	Dihydrofolate reductase	GO:0004146 GO:0050661	dihydrofolate reductase activity / NADP binding	MALKLNLIVAASENWGIGKNGTLPWKLKKEMAFFRTMTSATEDKSKKNVVIMGRRTWESIPAQFKPLPNRINFVLSRSGLNLDQYSNTQSFTSFREALDKLEESAFRQLYENVWIIGGSSLYKETFRSPHFHRLYLTKIHKEFDCDTFLPALPGNLKEISDPAVTEDIQEENDIEYTFQVFEVTN	GTTTTACTAGCTTCCGAGAGGCTCTGGATAAGCTGGAAGAGAGCGCCTTTAGGCAACTGTACGAAAACGTGTGGATTATTGGAGGATCCAGCTTGTATAA[A/C]GTGAGTTAACATGCACCTGCAAATGCCATGTAAAGACCCTTAGTTCGTCCACAGGAAACCTTCAGATCGCCCCATTTCCATAGATTGTATTTGACAAAAA
0233	Seq_1103010	36364	0.995025	KB741264	YQE_11775	ENN71547.1.	Exon	Uncharacterized protein	IPR026711	Protein male-specific lethal-1	GO:0072487	MSL complex	MNDNFQYESDAKLIDSRDCLTYDNQTGAYTNSPFEFDDFTDERVYGNYAENAEVSSSDASCQPIESEVKSLKDWLILHNDLIQQQNEEILEKEHRIYVLQRENEMLKERLLCIEKGVPYQPEQQPIVVDLENAIPSSPAEDMTQDSCTKYDQESKEDGVSSLLGEDVLSRSLEATNHQSNPVLDEAESQTSINTNEKTLANESELKIEDCIGTDLSDSFRTESDPTECGKDSLSEYNFTNEHQAETDQQLVSFIPRRPTNVGREQNVWEKIVKYCPPMNPTAFAKQMRMSPTLNRRQTVRAEVPRWRVKVFTSCYTMEGTENLDDEVYNKRHLRLEIDERRRKRWDVQRIREQRVIDKLKQRQERIANNGSKGENDQDLLYTLWPKMDDVKYVEMVDEL…	GAATCAGAGAACAGAGAGTGATTGACAAATTAAAGCAGCGGCAAGAACGAATAGCCAATAACGGTTCCAAAGGGGAAAACGACCAGGATTTGTTGTACAC[T/C]TTGTGGCCGAAAATGGACGATGTAAAATACGTGGAAATGGTTGACGAACTGCCAGTTTCTGCGTTCGGACATCCAATTCCGCAGGTTTTCCTGAAAGTTG
0262	Seq_1103010	41971	0.9801	KB741264	YQE_11777	ENN71549.1.	Intron	Uncharacterized protein	IPR002000	Lysosome-associated membrane glycoprotein	GO:0016020	membrane	MLLKSVVILLCVSCAFAVDVALPPQPPNITISPIPAPTTQKPTTTSSSLPTTITPKSTTTTTPTTPTTSTTHTPPTTPTTPTPKPTPKPTPKPADKPALNNYTGNYTGSNNICLLVKVAIQLEVLSNKTSSKVNVPENVKYTAVCPSNSSEQLTVVWGENNTISFGFFKEGSQYEIKSINATLTSADGNATNYFHEKSEFSVPDKLSYYCMKDQALNLTDGQSNVTLAKVHLSSFQYQAFMNTTSASYASVWDCDGANTSDVVPVVVGCVLVILVVLVLVVYLFGRRRCQARGYLSM	CGCACAGAAGAATCACCACACTTTTCAGCAACATCTTGCACTAAATTCTGCTTTAAAACCCCGATATTCGACGGAAAACTATGAGTAAGCGATATATGCA[A/C]TGATCATGAAAACAAAGATGGCTGTCAGCACTGTTGCCCCAGGGTGGCCAACTTTTCAAACGCGTATTACCGTACAAGCCTAACCTCCCATATTTTAACC
0263	Seq_1102740	796696	0.995025	KB740994	YQE_07496	ENN75962.1.	Intron	Uncharacterized protein	IPR002928, IPR001609, IPR027417, IPR027401, IPR000048	Myosin tail, Myosin head, motor domain, P-loop containing nucleoside triphosphate hydrolase, Myosin-like IQ motif-containing domain, IQ motif, EF-hand binding site	GO:0000166 GO:0003774 GO:0005524	nucleotide binding / motor activity / ATP binding	MERYKGIKRHEVPPHVFAITDTAYRSMLQEREDQSILCTGESGAGKTENTKKVIQYLAYVAASKSPKGSGAGGLEHQLLQANPILEAFGNAKTIKNDNSSRFGKFIRINFDASGYIAGANIETYLLEKSRAIRQAKSERTFHIFYQLLAGASAEQKKEFILEDSRSYSFLRDDNHIVPGVDDATEFQATVKSMNIMGMTSEDFSAIFRVVSAVMLFGKMQFKQDRNSDQATLPDNTVAQKIAHLLGLSVTDMTRAFLKPRIKVGRDFVTKSQTKEQVEFAVEAVSKACYERMFKWLVNRINRSLGRTKRQGASFIGILDIAGFEIFDLNSFEQLCINYTNEKLQQLFNHTMFILEQEEYQREGIEWKFIDFGLDLQPTIDLIDKPMGIMALLDEECLFP…	ACGTAGACCGATCACGTGTTGAACTGCAAGAGAAAACCATCAAGTTGCAACAAGAGGTTGAAAACGCCATGTCACAATTGGAACAAGCAGAGCTAAAGTA[T/C]GTTTTTTGAACATTTACTGCCAGAAGACGGTGTAAACGATTATTTAATGTTTTTAGAGCATCTGCAGCAGTTAAAAATCAAGTTACTATTGAGTCGCAGT
0280	Seq_1103020	1791339	0.995025	KB741274	YQE_11976	ENN71361.1.	Intron	Uncharacterized protein	IPR005844, IPR005845, IPR016066, IPR005846, IPR016055, IPR005843	Alpha-D-phosphohexomutase, alpha/beta/alpha domain	GO:0000287 GO:0016868	magnesium ion binding / intramolecular transferase activity, phosphotransferases	MAVNCKSEEPLQARVQEWLEWDRNPDTRAAISKLVDENNTKALTQKLLSRLSFGTAGLRGKMSAGYSCMNDLVIIQTGQGFLKYLEQYKSDVLKGNGIVVGYDGRHNSKRWAELTATIFVSAGYKVRLFSDVIPTPFIPFAVKKYGCASGVMVTASHNPKDDNGYKVYDSNSAQIIPPVDKRIQNSILANLRPLDSSWNTDILSNNPLLIDPYEDCLNCYLKSIISDGIHADEIAMNKTVNLSFVYTAMHGVGYKSVQKAVDLIGVRIFPVPEQRDPDPEFSTVKFPNPEEGKSSLDLSFKYANEKGCNIILANDPDADRFAVAERNKSTGEWKIFNGNELGALFGWWLIECHKKQRPNIPLDKVYMIASTVSSMILKTMAKAEGFNFVDTLTGFKWLG…	TAAACCGAGTGGAAACAGAGAGCATTAAGTGTGGCCTTATGATAAACGCGGAGAAAACCAAAATTATGATAGTTGACCGTTCCAGCACTCTGCAATCGAC[A/T]GATGCTTTACAAAGGGTTCTAGTGAAGGTGATTTCCGTAGGAGAATAGGACTAGCTAAAAGTGCAATGAGTCGACTGCTCAAGATTTGGAAAGACTGATC
0281	Seq_1102983	79519	0.985075	KB741237			Non-Coding							GTTGGAAGCGGATGAATGATTTAAATTTAGGGATAAATGTCTCATATGACACCATCTTGCGAGGTCTGCTCACTCCAACTGAATACAGAATTCGCAGAA[C/G]CGCTTCAATTGCAGAAGAAATGGAGATGTTGATGAATCCGCCTTCAGAAGAGGACAAAGTGTAAGAATAGTAGCGAACTTTCTAGATCCTAGGGGAGCAC
0289	Seq_1103007	1122565	0.970149	KB741274	YQE_11731	ENN71632.1.	Intron	Uncharacterized protein	IPR011009, IPR000719, IPR017441, IPR008271, IPR002159, IPR002290	Protein kinase-like domain	GO:0000166 GO:0004672 GO:0005524	nucleotide binding / protein kiase activity / ATP binding	MIWRGIFGGTYDTVHQQEQVLKAPKFRDERSKKCQDRRNLLSGAVSFALLGIGGLISALIILIADPYNILYEWKIQFGPGGEIFSLWEKPPVDLFLKVYLWNVTNSEEFMSGKAKKLKFQEVGPYTYREVLTHENITFNDNGTLTSIPSHPLVWEPTLSEGRKESDLLILPNIALLSIADVVSKKGLFTRLGLNLIIRQTNAQPLVQMTAKEFMFEYKSTLMNLGNTFMPSWIYFDKLGLIDRMYEFRGDYETVFTGTDGLSNSGLTDTYNGSPKIPQWASPCGNINGSSDGTKFPSKIKPNDTLLFFRKSMCRAKPLVHVADTVVDGFSGYVYHFPNDTDDNGRDFEKNRCFCQEKDIEQCKPRGLLDVRNCYYGFPIALSYPHFYEADPVLFDKVES…	CCTAGAACTTAGGCTAAAATTAAGCACGTCTTATTGAGGGCCAATTTGTAAAGCAGTGGCGTAACATACAGTTTCTATCTAGTGTAACATCACAGATCTT[A/G]TCTGACATGCTTTAGTTAAGACGAATTTAATTCAACAGGCCCATTATTTCGGCTAGTTTACTCACGTAGTTTAATTATACGTGATCATGGGTTACAAACA
0291	Seq_1102555	106043	0.9801	KB740809	YQE_04658	ENN78869.1.	Exon	Uncharacterized protein	IPR001199.	Cytochrome b5-like heme/steroid binding domain			MFKILVFLGFLALLLALHFSGVFDAVTVKTNLFTTSELATFNGVEQPFLYVALLGTVFNVTKGAKHYAKGQQYHVFVGKDASRNFVTGKFKEEDASDDIGGLSNKELKSLSDWMKFYNREYQQIGNLIGRYYDKFGEPTAYLHQMNKRMQESQDEEQSLQIDRQTFPPCNIEWDADRGTRVWCSDKSGGIERKWIGKPRQYYTVGSNIFRCACIHEENEKLGTIKEYPGCDKNSESCYIQTDK	TTATTGGCCGTTATTATGACAAATTCGGAGAACCTACTGCTTATTTACATCAAATGAATAAACGCATGCAGGAATCACAAGACGAAGAGCAAAGTTTACA[C/G]ATTGATAGGCAAACATTTCCCCCTTGCAATATCGAATGGGATGCCGATAGGGGTACGCGAGTTTGGTGCTCAGACAAAAGGTCAGCTATCACTTATTCGA
0295	Seq_1102962	963533	0.984848	KB741216	YQE_10868	ENN72528.1.	Intron	Uncharacterized protein	IPR023393,IPR001666, IPR023214, IPR004177, IPR031315	START-like domain, Phosphatidylinositol transfer protein	GO:0046872	metal ion binding	MLIKEYRIPLPLTVEEYRIAQLYMIAKKSREESSGQGSGVEILTNEPYKDGPGGQGQYTKKIYHVGSHLPGWIKSILPKTALMVEEEAWNAYPYTKTRYTCPFVEKFYLEIETYYYPDNGYHDNVFELSGSDLRNRVVDVIDFVRDQLYGADYVRGEDPSLYVSEKSGRGPLSDNWVEEYWNDVRDKAQPTPAGNAMMCAYKLCRVEFRYWGMQTKIEKFIHDTALRKTMLRAHRQAWAWQDEWHGLTMADIREIERQTQQALKRKMGQFEEDAIDEDDNLNNSASKEDPGKTLAATLGSIEVTEDSPLLSKGVNVPLIQTAGSSDCSDDNDSVPTKRETRRHSPRNLHSPGSSSVKSFDLQVGNWRMETLGRDSESASDEEFFDCEDSPSLAKWSSLD…	TAAAATCTAAAAACAGACTTGTTGAAAGGCAATCTCCAGTTCCAGGCCAAAAATAAACCAAGCGCAATCGATAGTTCATACTGACGGGCTTCAATT[T/C]ACAGTATTTACACAAGTGGTTTGCATTCGTCTTTCATGTAAGCAAATTAGCATCTGGATATGTTAATGTAGAAAACACTCTAGTGTATTATCGGATGCAC
0365	Seq_1102685	891941	0.99005	KB740939			Non-Coding							CTATTCAAAATCGTTGAATCAAGCATTCAACAAATCGAATCAAACTGCATAATATGTTAAATGTGGCAGACAAAAACATGTGTTTCTGATGTACATTAAT[T/C]AAGTGCACATGTGATGATCCGCTATTAAACATCTTATTGAATATGTCCAATGTAGCGTGTACACTTTGAAAGAGAGAGGGTGCCAGGAGGACTCATCAGT
0369	Seq_1102691	494723	0.9801	KB740945	YQE_06035	ENN77510.1.	Exon	Uncharacterized protein	N/A	N/A	N/A	N/A	MNRSELTHLDVVKLFEERSVDEIVEIEKLLDGEIERKRNDLRSMVGDRYKDILAASDAIKSMKTISEDIVSSIEEITKTCEMLMETQDSNESTAEVDQAFQKQSNEERVLLIQVRLAIFLNEQIWVALDGGRNLEATQYYLLAQHIYMGLNFTKKEYLGKLPLLGHLKLNLVTLRAKIFEKVTQKLESVEIDAEETSQNLNALMLIENQTNDQLLNIFIEHRKTALQTVINSQYSSVRFQIAAMVKCLITTVLLLHDCFVYNDSKSGLLWKQLDSIVGPSAPATLSKLELPPTPLIAYVPEIIKQFRPKLKLTDSGKPNSEAIDATIIHNWLETTQKIVQSGLEKSLQLLTTVKGLYLVREESLKIELCSSWGKVCGELQLPDHFDVWYYFFQKLLTVR…	ACACGCAAAGTCAACTCACTTGCGATTGGCTGACAGCCTTGCGAACGTTGTTCTGCAGATAAGAGTAGAAAACGTTTAGGTCAAACGGGTCGATTTTGCT[A/G]CGCAGCTTATCACAGATAGTTTGGGCTAGTTTGACCATTTGCGTGTTTTCTCTGGGCACGCACAGAGTTGCCAGAAACCTAACGTCCAGTAAGGCCTGCA
0379	Seq_1102833	485455	0.99005	KB741087	YQE_09433	ENN73977.1.	Exon	Uncharacterized protein	IPR000639	Epoxide hydrolase-like	GO:0003824	catalytic activity	MIRNILSLNKEISLKFVKNVSRRNVKSFSSQKLQPVKLAFTIYENYTSKAAPFVIIHGLFGSKQNWTSLCKAYSQKIEPPRKIFAVDLRNHGDSPHSENHTYAHLAEDLRLFLEDNGLEKIFLMGHSMGGRCAMLFALTYPKLLEKLIVVDISPINVSPNFSGMSKIIDVMNRTEMPKNVVLSQARSIVEQQLAEVIPDKGVRAFILTNLMATEDKSYKWRANVPTLLKAFQEVGRFDVENTAQYTGETLFIGGEKSDYLPCDFNVVNMTLHKIFSKCGLNFLIVKCIPINVRFKTDLAQTENYKHIVDLAYASYQSTDTIFGKVKLRDVPSPLLILHGFLGSKSNFNTLCKRYHDRVKPKRLVYAVDLRNHGDSAHSKDNSYDDLVMDILKFLKTVGL…	TATTCTAAGCATTGAGCGGAACTAGCTACCTTTTGCATAAAGTATTAAAATTTGATTTCGATCCTAGAAATCCATGTAATATAAGTAAGGGCGAGGGAAC[A/G]TCTCGGAGTTTCACTTTTCCGAAAATCGTATCAGTACTCTGATATGAAGCATATGCTAAATCCACAATATGTTTATAGTTTTCTGTCTGGGCCAGATCTG
0411	Seq_1102783	1436650	0.99005	KB741037	YQE_08777	ENN74660.1.	Exon	Uncharacterized protein	IPR016024, IPR011501, IPR005612	Armadillo-type fold, Nucleolar complex-associated, CCAAT-binding factor			MSVKHKISKAKRNNQKKNKLVKQGVIKKGAKKLKIQRELPPKVLKKPSNDDVSEEESDHGEDMLQMVEKDDLEFLKQAITNRSYGILNKVKYSGPLTSKAKKRKLNEDNETLETEYENQIEDTSTKRVKARLPIKTQRGLVEREIVVDIPEEEENEQDENYDENEQSDVEEEEFTLHQTEIDLTKPISAAQLIAARSETLRQKKIHIGTLSSGLLENPEEKVTNLRTLLTLMDDETPEVFFTVRKLVIVSLVEVFKDILPDYELKNVNPDGVKLKKDTLKLQKYEENLLLYYKKFLLKLEKYCFMLVKKKGDSRQISEKDVEVSELSVHAMCDLFSAHPYFNYGQNIAQVLVPFLNNPRKHIRDVLRLLNNFLKTHSHTIHVEMLEILLVLNLKDVNLD…	TAACCAGCTTCCTAACGGTAAAAAACACTTCTGGGGTTTCATCATCCATGAGCGTCAACAACGTTCTGAGGTTGGTGACTTTTTCTTCGGGATTTTCCAA[T/C]AAACCTGCACAGACAAATATTGACTTGTTTTCCAGTGGATAAAACCAACAACAAAATTACCAGAACTGAGTGTGCCGATATGGATCTTCTTTTGCCTCAG
0433	Seq_1102977	78938	0.99005	KB741231	YQE_11084	ENN72221.1.	Exon	Uncharacterized protein	IPR001619	Sec1-like protein	GO:0006904 GO:0016192	vesicle docking involved in exocytosis / vesicle-mediated transport	MNVIGAVKAYVDKMTDESEPGMKVLLMDKETTSVISMVYSQSEIQQKEVFLLERIDSPNYANSTGLRYLKCLAFLRPTQRNIELLCSELRNPKYGAYYIYFSNIVAKADIKMLAENDEQEVVKEVLELYMDYLAVNPHLFSMGLPCCMERLAWNQSALQRSVQGLVSVILSLKKSPIIRYQANSKLALDLGSRIEDIMNKESSLFAFGQGGHSLLLILDRRDDPITPLLNQWTYQAMVHELLTINNNRVNLSNIPGVSKELSEVVLSAEQDAFYAKNIFMNYGEIGQNIKQLMDQFQAKAKSHQKIESIADMKSFVESYPQFKKLSGNVTKHVTVVGELSSMVNKYHLLDVSEVEQEISSQNDHSSHLNSVKKVIQDDKIRHTDAAKLVMLYALRYQNH…	TGGAAAAATATATGTAATAAGCACCGTACTTGGGGTTACGAAGTTCACTGCACAGTAACTCGATATTGCGCTGCGTAGGCCGCAAAAAGGCCAAACACTT[A/G]AGATAGCGGAGCCCGGTGGAATTGGCATAGTTAGGGGAATCGATCCTTTCCAGCAGGAACACTTCCTTTTGCTGAATTTCACTTTGACTGTAAACCATGC
0451	Seq_1102773	229236	0.985075	KB741027	YQE_08550	ENN74885.1.	Intron	Uncharacterized protein	IPR019344	Mitochondrial F1-F0 ATP synthase subunit F, predicted			MALNFGQYPIEYDPKIHGPYDPARFYGKPDTPFGQLKLSEVGSWLGRRDKSPRAVVGAISRAYWRWQHKYVQPKRAGIAPFLQVVVGCMGIFYVFNYDKISRHRNYKHH	TACTTACGTTTCCCATAGAAACGAGCTGGGTCATACGGTCCATGGATTTTTGGATCGTACTCAATTGGGTACTGACCGAAGTTTAAAGCCATTTCGCCCC[A/T]GTAATTGCAAAATCGCTGTTCTTAAATTATATAAAATGAGAAGCAGCAATCCCTTAAATGTCGATTGTGACAACTGACAACAAAATGGCAAGCATACAAA
0455	Seq_1102924	581327	0.99005	KB741178	YQE_10234	ENN73180.1.	Intron	Uncharacterized protein	IPR007308	Protein of unknown function DUF408 / RNAP II associated peptide			MQDPLENYLKTARNAQQDEPLKISKEMLATAQRKKECDNRAMKIIHFSIEGKLKPEVFTRCLPFINQAYYQDIVEERAVAKLCGYSLCGKRIPEMPKKQYFISTKSNKVYDITERKNFCSNFCYKASIHIKKQIDNSPLWLRKLEDIPEYKLLPSSETGLPGDVIDQGVVKPVQCELNFTSVSSFAEASLGDIKKKGPESGKTSGFKKSSRLKSTMQTIKETEVEEEITVEHMSKTEKTQTQKRSVKTNKMNCIVSLPSIKENEVVSSPIEISIKHQAKRKPTDGFKLIDIEGVIRNAVADWITLDTCMFVHGEAKVKSVLNEKKMENYFEDLHIQELQREQQMKYMEICRRLQFREMADEKFDKALVEGHKLKPLPDFKQLKENTIDMKIKVRSFYGG…	TTGGTTTTAACCGATCTTTTCTGAGTTTGCGTCTTTTCGGTCTTGCTCATGTGTTCGACTAAAACCCAGCTTTTTAAGGGCTGAAATGCAAATAGATAGG[A/T]GCACAATACCTGTGATTTCCTCTTCAACTTCAGTCTCCTTGATAGTTTGCATAGTGGATTTTAATCTGGATGACTTTTTAAAGCCCGAAGTCTTGCCAGA
0471	Seq_1102685	444028	0.99005	KB740939	YQE_05787	ENN77716.1.	Intron	Uncharacterized protein	IPR026372	Antiviral radical SAM protein viperin	GO:0003824 GO:0051536	catalytic activity / iron-sulfur cluster binding	MLSFINSYLNYIGPSLRKMSEYWSQLLVKIAVLFQLIRAPNKIIPKSVNYHFTRQCNYSCGFCFHTAKTSFVMPLNEAKKGLAMLKQAGMEKINFSGGEPFLPRRGHYLGEMARYCKEFLKLSSVSIVSNGSMITENWFKCYSRYVDILAISCDSFHEDINKAIGRGQGNKNHIEKLKKIRDWCLEYDILLKINTVVNTYNQEENMMDEINLLNPIRWKVFQCLLLEGENAGPEALKDAQRFYIDAETFERFISRHQSVKSLVPESNAKMQNSYLILDEYMRFLDCRDGAKVPSKSILDIGVENALQFSGFDEEMFKKRGGIYKWSKEPDRLSW	GAGCTTCAATTTCAAGAACACATGCATAAACTGGCGGACTACAAATTGTGAAAAGTTCACCTAAATCGAAGTACTTGCTGATTTTTTACAGTAAAGACGC[T/C]CTTGAATTTGCAGGCCCATGAAATATAATTGCAAACTCCGCCGCTGTATTAGTCAACGAATTCTAATTTTGCCATCGCGCAGCTCAATACAGAGCTACAA
0534	Seq_1102669	508093	0.9801	KB740923	YQE_05248	ENN78094.1.	Exon	Uncharacterized protein	IPR001019	Guanine nucleotide binding protein (G-protein), alpha subunit	GO:0003924 GO:0004871 GO:0016491 GO:0019001 GO:0031683	GTPase activity / signal transducer activity / oxidoreductase activity / guanyl nucleotide binding / G-protein beta/gamma-subunit complex binding	MLLGRSSKAFYQTLNSTLAKRPISVTNAINQDYSCKVLVVGGGTGGCAVAAKLSRKLKKNELMVLEPSHDHYYQPLFTLVGAGIEQIEDTRRREKDVLPGNCTWIQDQAAELDLKGNVVRSTKGHNIKFDYLVVATGIIPRYEQIPGLIESLNQPDTGVCSIYAPNYAPGVYRAMQRVNSGNAVFTFPNSPVKCPGAPQKICYLTDDYLRKQGKREKVQVIYNTSLPVIFGVKKYADALWKICKERNIAVNTRTNLVSIDPDAKQATFEKLDTPEEKFTLPFSMLHVTPPMSTAQAISQNKDLTNAAGFVEVNKFTMQHVRFPNVFALGDCSSSPNSKTAAAAAAQTEVVYENLAAVMRGKEMPLTYDGYASCPLITGYDKCILAEFDYDLNPLETFPF…	TGGTGAAGTGCACATGAACGTCTCTCGGCGACAATTCCTCATTAATGTTGTATCCTGGCACAAATCCCACATTTTCAATTTTAACTGGCATAGACGCAAT[A/G}CTCTACAACACATGGGCGATATTGAAGTTGTAGAATGATTTGTTTGGCAACATGTTTAAAACTCACCAGAATTTTGTGCCTCATGAACAGTTTGGCTCTC
0582	Seq_1102381	955985	0.9801	KB740635	YQE_03740	ENN79921.1.	Exon	Uncharacterized protein	N/A	N/A	N/A	N/A	MEEKPEISPSESTVPESPRPTAFTIDFGNEKKVDLQRHKSLAEKFQQRHKRGKSMSKLEGSSVATPTATKRHPLTGNLPRKSSFHSEDEKVERCKSASVSSRRSDLTLPLANTTSDRMTHSFPNAVLFSLNSPTSACDLQNVSSPEFEMISPFSPGVEQVARNVNDISLSSDEAIKSANFNIHDLDWMDRQSDTLSETGTYTLEGENYSEEQKARMSIDNEFKIEKLTVEEKTEEYIKSLSVGRFVLEEANSSTVSSQYSGSSSTVSSLHSSFSAGGGLPPVPPLKPSNEANFGNRPLELLLKAPPAGLNEFATKKVLSPILSPTQNISIGDEDAKQRLSPKHQPLTKSMPSNAKSQKSDEGAIISVTSSGAFRGKSESKQALARRLSLTKSEIHVEAY…	GAAGCGATCTCACGTTGCCCTTAGCCAATACCACTTCAGATCGAATGACGCACTCGTTTCCTAATGCTGTCCTATTCTCTCTAAATAGTCCAACTTCAGC[T/G]TGCGATTTGCAGAATGTGTCCAGTCCGGAGTTCGAAATGATCAGCCCCTTTAGTCCGGGCGTTGAGCAAGTGGCTCGCAACGTGAACGACATCAGCCTGT
0583	Seq_1102674	1123937	0.970149	KB740928	YQE_05612	ENN77935.1.	Exon	Uncharacterized protein	IPR012132	Glucose-methanol-choline oxidoreductase	GO:0016614 GO:0050660	oxidoreductase activity, acting on CH-OH group of donors / flavin adenine dinucleotide binding	MVFSSSICLPLNLILGGFGPDYGTYDFIIVGSGSAGGVLVNRLSEVENFTVLLVEAGSEDPVASKILGLYTYMTKSSCDWGYYTTPQAASFLANTDQRGTYPRGKVLGGSTTINGAMNTRGNPKNYDEWAELGNDGWSYEECLPYFKKLERAEFSVDIDRQAHGFDGPVHVNIPEDTPILTKELINAFIEVGKREGDYNGDDQFVVSRVQSLLDYNTRSGTAHSYIRPILSRTNLVISLDSLATKILLSDNVATGIEFWKNGTKYSASAKKEVILSAGVINSPQLLMLSGIGPKEELDKHGIDTIVDLPVGQYFSDQAYYQGMFYRTKYTFYNNTFLENLEHWYHNERPLTDTYTSQLVTFYNVAGNSSDASDMEILIPGPPNLGPSYGEAYTNSTYAQ…	AATAAGCTATAAGTTCAGTTAAAATACTTACGCTTCTCCGTAGCTGGGTCCAAGATTTGGGGGGCCTGGAATCAATATTTCCATGTCCGAAGCATCGCTG[C/G]TATTTCCAGCCACGTTGTAAAAAGTGACTAGTTGCGATGTATACGTATCAGTGAGTGGTCGTTCATTGTGATACCAATGTTCCAAATTTTCCAGGAAAGT
0606	Seq_1101844	157768	0.985075	KB740098			Non-Coding							ATTCTGGGCTTAATTGCCTGAAAAAAAATGGGTAACTCTTCGATGTTCCAACTAATAAAGCCGCTATCCAAAAATTAATTAAAATTTGCACTTTTTGGTT[T/C]GTTATTAAACCCCATTCCAATGCCTATTGACTTATAGTGTTAAATAACAATAAACATTCCAATATTTGCTCGTCCAAGCCCGAATTAAGGAAATTACAAT
0617	Seq_1103028	324930	0.994949	KB741282			Non-Coding							TTCAGATAAAGTTTACTCAATAACAGGCTGAATTTTTCAAATGCTTTTAAACGGCCTTTTCCTTGATGCTCAAGGCTTTGAAATAGAAGAAGCATAC[T/C]GAATAAAATGCACTAATTCCAAGAGGTGTAATTGGAAAAACACTGATTTTCGATTTGCCGGTAAATCCGAAAATATTAATCTTTCTGCACCTTTAGACTT
0654	Seq_1102730	913740	0.985075	KB740984	YQE_07208	ENN76242.1.	Intron	Uncharacterized protein	IPR008984. IPR000253.	SMAD/FHA domain			MIFLLEHLEGGDSITLPEEKDYVLGRKNCDILILNDQSISREHARLRVKVIPAPPPNLIFKLRTISLHCESKTTWGWIGDPGRQQIKVPDSIQRLQVGTVCASQFETYGFNPLWDSPKQIPFRVPHVYCISKRAKHGYENNSKATSESLQQQVHGQMVLGLHPFSSGKAHAYCQGSACVGARKTDSGSCFSWDEEPKTVSDISTSPLEHLLIKSDNDEDGDESFQVLVKSMAKQKKRMIPVNEIALAIVSCSCDVNCNPSFNKAAQVFAVPDDKTQLGNVLVGETQTQPAFSKSLAVETEKAIPESLPPDHWVRKVDAQPKPLKRLNGKEIESPLCKKPKLDNNTSKPTKWISLDQCINLPKRQENTSEASRIMANSTLQSQKRKASDDAEKCLKINPF…	CTAAATATCGAAAGCCGCCCGTGGCTGAGCATCTGTTTAGTTCCGACTTTGAGTGTACATACGACGAAAGGCGGAAAAGTTTGTTTGAGAACAAAATGTT[T/C]GTCTTTTTAAAGGCGAGCACTAAGAAGCAGCTTGAGGACGTTATTAAAAGCTGTGGCAAGTTTGGTAATGTATATTCTAGCCAAACTAGTTTAAATGCGG
0658	Seq_1102096	251646	0.985075	KB740350	YQE_02756	ENN80850.1.	Intron	Protein arginine N-methyltransferase	IPR007857	Protein arginine N-methyltransferase PRMT5	GO:0008168 GO:0008469	methyltransferase activity / histone-arginine N-methyltransferase activity	MEGQEQTEEKRKRMSCGLYTNWPESLKGAIQESFEYGFHFIVTQLTCPTFVKLFGGPDAQHVIGWTDRMLTSNEWGRLIVAELSRNIDVDSDVDDVRRSNKAILEKELGFASHLGVPAILLYLTKPKNTQLARIVNDKLVSGYTYSVWIQIPMVHASRADPIGEIEHDTWDWWNDFRSFCDYDKRIGLVLEIPDVKNAPSSEELDRWIGEPIKALVLKASFFLINQYGKPVLPKVHQDIVQRFMSIDVQYIIHLDVEAGDHSLYVKYMNFLGKKLYMCDTMSQFVQGCEDYLQNPLQPLAEHLEAPVYEVFEKDQTKYDTYQKAFHNVLEQWSENRIPVVMVVGAGRGPLVQAVLNVSNILSKKVKVYAVEKNPYAMNTLAHRNKFEWNSQVTLVNQDM…	AAAAGCACCATTTCGTTGTTTGCAATACCATTGCATTCGAATGTTACAATTGACTGCACACGAAATAATAATTAAATAGGGGAGAAGCTTGTATCTTGAT[T/C]CATTCACATAATTTCAAATTTACCGTATAAACTGTAAGCAAACTGAGGTTGTTAGTTGATACGCCCTGTGGCCATATGTGAGTCGTCATACTTTTACGCA
0659	Seq_1102774	1999003	0.995025	KB741028			Non-Coding							TATTTAATTGTACATTGATTTCTCAGCCTTATTTCGCCTTCAATCAAGACATAATGGACATTCTTCAAGTAGCATCGATAGGCATATGCCAAAACACTTC[A/G]TCAGACGAAACTATAAAAGTTTCCGCTTCAAAAAGCCACAAATTAAATTGCCCTAGATGTAGGCTATGTCGCTCTAATGCCGAAAATCAACTATGTCCAC
0675	Seq_1103031	327189	0.985075	KB741285	YQE_12542	ENN70753.1.	Intron	Uncharacterized protein	IPR028426	Huntingtin family			MSMNIQLLLSLVKLCCFQENDYSFYYNMIQKPAQKVSSCIQSLITISKVECDGDNTLMGYLHRKDVKKPVAIARASDKILASYIPIFEPIVINSLKHYTVTSDVIFQTCVLKLLTQLVQARVNYCLLDSEQVFKDSVLKQFEYIEEGLIPYPEKNIPNIFKFLVHLSYAKQHNKSIVDVPKIIQLCDGLMASGQDPETHCIPSLKPIVEDVFLFRSRSNTKDMKELETTREVILSMLLRLLEYREVIDLVTIILEESKYCTDDTEKWLRLSEQVGNVLLHALQQDKIRISEEETVISLRKLIAALNPNVFKDMDDVIMMLFQDPRSLVFYVRYHKQQQQFCIYPLLKSILMN	TTAGGAGTCGGTAAGTACTTACCGTAGTAAATATTCATAAATAAAATGGATCTGGGCGTACTAAAACGTTTGTAAAAAATTGTGTTAATCGGCGCAACCG[T/C]ATAAATGTTGATTTAATTGGCTGTTTAACAACTAAATCAAGTCATCTCCACATTACCTACATGATAGTTTGCATTTATTTCAAATCGTAAATATTTTAAT
0688	Seq_1102685	45585	0.985075	KB740939	YQE_05767	ENN77694.1.	Intron	Uncharacterized protein	IPR029044	Nucleotide-diphospho-sugar transferases			NVNVHWRNWDTATDEGSSLFATQEFLKHHPVVDIVALIQCTSPFLRKEYLEQARRTIEKFECVFSVTRSFELLWRRANGTLCPLNFDLKNRPRRQDLPEQFVENGMFYFASRKMIENGQFQSNSCAIVEIPRYNSMEIDDPLDLIVANMNIDE	ATTGCGAATAATTGTGACTACTTGTTAATTCATTGGAAAATCAAAACACAATTACTCTCCCTCTCCACTCAAACTGGAAATGAATTCTATTGGGAATTCA[C/G]TGTAAATCACCACGCGATGAGTTTATCGTAATTTATCTATACAAGCATTGTCACCTATTTTGTCAGTATAAAAAGTGCCATTAGTAGTTAAAAATCTTAC
0689	Seq_1103026	1882960	0.970149	KB741280	YQE_12383	ENN70983.1.	Exon	Uncharacterized protein	IPR029059, IPR029058	Alpha/beta hydrolase fold-5			MPDYRPINMGGYVSLSQLGALLLRMILKVWAYSGLVLVICFLLYYLYGGFFAMMLLVFAITGILYQVQDSLLFCPELPSHSRVYIPIPSMFGLPFESINHKCPDGVTIHMYFIHQPKDRQRLAPTFVFFHGNAGNMGHRLQNCAGLYHNLHCNILLVEYRGYGLAEGSPSEEGLYMDARASLDYLFSRNDINHSEVVVFGRSLGGAVAIDLAVREFYSHKIWCLIVENTFTSVPDMAKVLLGWKILQYLPIFFYKNKFQSYQKVKQLRTPTLFISGQSDTLVPPKMMHELYERSNSVRKQLFQLPGGTHNETWQLPGYYHAIALFLQNYRISALMQQASIDIDAKSDSSSGSLWSSVQDI	TAGACCTAGCAGTAAGAGAGTTTTACAGCCATAAAATTTGGTGCCTAATAGTGGAAAACACATTTACCAGTGTGCCCGATATGGCCAAAGTTTTGCTAGG[T/C]TGGAAAATTTTGCAATATCTTCCGATATTTTTTTACAAAAATAAGGTATACATCTACCTAAAATTCCCTAGCGCTTTCACGTCCGAAACCTTTATATTTC
0691	Seq_1102687	1201042	0.99005	KB740941	YQE_05896	ENN77601.1.	Exon	Uncharacterized protein	IPR003788, IPR004854	Putative S-adenosyl-L-methionine-dependent methyltransferase MidA, Ubiquitin fusion degradation protein UFD1	GO:0006511	ubiquitin-dependent protein catabolic process	MFQFGFNMFPEIPRPFDATYQCFSVAMLPGNERQDVERGGKIIMPPSALEKLTRLNINYPMLFKLTNKKSKRETHSGVLEFVADEGKIYLPLWMMHNMNLDEGDLVQIESVSLPVGTFSRFQPLSSDFLDITNPTAVLENCLRSFACLTKGDIIAVQYNQKVYELLVLETKPGDAISIIECDMNVEFAAPVGYQEPEVPKKRDEEMVLDPSDLMPEPSGFVAFKGAGNRLDGKKRKDSSSADKFSKNSVKMSNLLTKGKTLPKLAKSLAQNQGKQLYPIVVFRTYYTVKRKIERDENFLSKHLYNKIKAKGPITVADYMRDVLQNPSKGYYMCKDMFGEMGDFITSPEISQIFGEMLAVWFLNEWNKIGCPKPVQIVELGPGRGTLSSDILKVFSHFKA…	GGTTGGTGATATCAAGGAAGTCGGAGGATAAGGGCTGAAATCTTGAAAATGTGCCCACTGGAAGAGAAACACTCTCGATTTGCACTAAGTCTCCTTCGTC[T/C]AAATTCATATTGTGCATCATCTACAGAAACAGATATTTTTAAATAAACAACACTCAAATTGGGGCTAAAAACATGAGACAGGGCAAGTTCGATAGAGAGT
0722	Seq_1101980	58409	0.975124	KB740234	YQE_02586	ENN81002.1.	Intron	Uncharacterized protein	IPR005124	Vacuolar (H+)-ATPase G subunit	GO:0016820	hydrolase activity, acting on acid anhydrides, catalyzing transmembrane movement of substances	MASQTQGIQQLLTAEKRAAEKVSEARKRKARRLKQAKEEAQEEIEKYRKERERQFRDFEAKHMGSKEDVAAKIDADTKIRIADMNRLVQVQKAAVIQDILALVYDIKPEIHKNYRQ	CACCTTTTTTGATGTTCAGTTTACATTTTTAAGACAACCTGGCAATATTACACTATACGTACATATAAAAATGAATATCGATTGTTAAATGTTTAGACAC[A/G]CGATTTCTTTATTGTCCTGTTTGTTGTAAGTCTGTTGTGGAATAAAAGAACTCGATGTTTTTTGCGCGTTTTGCTCAGCATTGTCCAATTGGGGATAGGA
0744	Seq_1102783	1155822	0.979798	KB741037			Non-Coding							TATATTTATTATACTTTTGTAACAGGTACAATTACCTTCAGCTTTAAAGACTTTGCTCATTTTCTTAAATATCTTAGCAATCGTTTCTCAAGTTTGAGGT[A/C]TCATAAACATTTGCTCCCGAGATAAGTTCAATCACCGTGAATGTCCTACTCCATAATTGAAATAATTTGAACGATTATTAAATACAAAACGCAACAC
0758	Seq_1103039	151937	0.995025	KB741293	YQE_13003	ENN70217.1.	Exon	tetraspanin, putative	IPR018499, IPR000301	Tetraspanin/Peripherin	GO:0016021	integral component of membrane	ILDEGGVAAASHSGKPGRKPYRVKYLSFVDRKRVLVGLALLVVGILYKVNYTKYTEAIPDDLSSIQYVPTIAIVVGAVIFFIAFLGCCGTLKSNTCMLTWYGAILIVIFLVQVGLGVFALLQVKNETELQAQVENQLTTIFGKNDTELINLIQLNCCGTTGPSSWAPASIPKSCYSTVDGTLFQNGCVDSLSNFLTSSVKIIGIVAIAVSAVELIGATLALCLTSCIRDKRRLGSYY	AAGTAACACCTGCATGCTTACTTGGGTAAGTCCAATACTGTCTTAAGAACATGTTGTTTCTAAGTCGGTATTGGTAAGTCGCCTTCCTAATGCCTCTTGA[C/G]TGGAAACAACTGATCATCTGGTTTCAGTATGGAGCGATACTGATTGTGATCTTCCTGGTACAAGTGGGCTTGGGAGTGTTCGCTCTCCTCCAGGTTAAGA
0791	Seq_1101838	142133	0.970149	KB740092	YQE_02131	ENN81438.1.	Intron	Uncharacterized protein	IPR011030, IPR015817, IPR015819, IPR009454, IPR001747, IPR015255, IPR015816, IPR001846, IPR015818	Vitellinogen, Lipid transport protein	GO:0005319	lipid transporter activity	MYNLKSTHIDDKNRSIAKKFAEADAKEKVVKLCHFPAAQTFKYAVGTTYQYKYDGKIEISLSSAEGQTTSTEVKADVSLTQLPECNQLLKLQNVQILGANGKKFGSIPDIEKPIRINNNDGTLDDSICVVDGDNQNSINVKRAIASIFQASLKNNYETDVFGRCPTEVSSHKEGGVLVIQKSRSLNKCSYREHIQQDFLSTALNLNSEIKSSPILNGDYSANLKVKNGILDQATVTEDYLFVPFSVGKNGAKAQIVSKLQYSGTSKTPAQSPASKPRSIIFENPHPVTAPTSNVQTILEAVKDVAKTIDVVVGEETAKEFINLLKIVKVSSASDLLAVYNQVRSGVGVGDKNAAKRLYLDALLRAGNGETIEAILQLLNSKQLDELDSKLALLSLNVVR…	AATGCCTATTATTTCAATTATTTTAAGTGGATAATGGCATTTGACTGCATACAAACGTTTATTAACAACGTATCATTCTGAGGCAAACGAACAAAGAAAC[A/C]AATTGCCACTTTTTTTGTAAATTAAATTGTTTTGATTCACCCGTTTACTGCAAGTCTGGAAAGTCTAATGTTTAATTAGTTTTTGAACTGCTTAAAATAA
0816	Seq_1103038	348675	0.995025	KB741292	YQE_12827	ENN70316.1.	Intron	Uncharacterized protein	IPR001650, IPR027417	Helicase, C-terminal / P-loop containing nucleoside triphosphate hydrolase			MIYDTFSLGSRFIFYVPAVKTKEPEIRVWHPPPSEYWARFEEKRLIKYLFSKPATPLHHIASAMVTQFPDPRLIQYDCGKLQTLDKLLRHLKTDSHRVLIFTQMTKMLDVLEAFLNFHGYIYLRLDGTTKVDQRQVLMERFNGDKRIFAFILSTRSGGVGVNLTGADTVVFYDSDWNPTMDAQAQDRCHRIGQTRDVHIYRLVSERTIEENILKKANQKRLLGDLAIEGGNFTTAYFKSTTIQDLFNIDQTLETAAQRMSEIVENSREVSATPIDTAVVQSEDKSAAGALETALAACEDDQDVQAAKIAKAEAVADLAEFDENIPLEQDSEREPEVVSKAEQEINNIIKKLSPIEKYAMKFIEQTESAWSAEQLAAAARQIEEQKREWEEQQMAAMREE…	TTAGAGACCGCGCTTGCTGCCTGTGAAGATGACCAAGATGTACAGGTAAGGAAACATTGCGATTTGTTTAAGGGAAACGTATTTGTTCACGATATTTATG[T/C]TCATTACAGGCTGCAAAAATTGCTAAAGCAGAAGCAGTGGCTGATCTCGCAGAATTTGACGAAAACATTCCATTGGAGCAGGACAGTGAGCGGGAGCCAG
0821	Seq_1102725	416297	0.995025	KB740979	YQE_07074	ENN76413.1.	Intron	Uncharacterized protein	IPR004545	ErbB3-binding protein 1	GO:0003700	transcription factor activity, sequence-specific DNA binding	MADDKDVEKTIAEDLVVTKYKMAGEIVNRILKLVIAKCVPGASVKAVCLYGDELLTEETGKVFKKDKDLKKGIAFPTCVSVNNCICHFSPVPSEPDCVLKAGDVAKIDLGAHVDGFIAVVAHTIIVGANPVEKITGRKADVILAAHYASQAALRLLKPGNDTYAITEAVQKAAEAFKCKPVEGMLSHQLKQFKIDCEKTIIQNPNDAQKKEHEKFELDKHEVYAMDVIVSTGEGVGKETETRVSIYKKTDETYQLKLKASRMFYTEVRTKHGNMPFNLRYFEDETKAKMGVNECVKNKLVEPFQVLYEKPSEVVAQFKFTVLLMPNGPHKITGLPVELESYESEHSITDADLKSLLNSSANPKAAKKKKKKSESNSTEPQPMECEVFEI	AATTATTGGAATTAAGGTTTGCGCGCAAATGCTTGCATACCGACTCACATGCAATCAAGAAGTCTCAAAGGTTGAAACTGAAGTGGTTGAATTTTGTAAC[T/C]TTTTGTCTATACAATTTGTAGAATCAGTCCCAAATATTGATGATATTTATGGCAATGAGTTGGATTTATTTGGCCAATGTGTTTCGGAATAGCATTTCTC
0833	Seq_1103015	760807	0.985075	KB741269	YQE_11891	ENN71474.1.	Exon	Uncharacterized protein	IPR005828	Major facilitator, sugar transporter-like			MAFSAVFLPQLQERDSTININLDQASWIASLVTASLPLGALTIGALMDRFGRKKMCMLTALPFAISWMLLNFATNVWYIYAARIIAGFGGGLSTVALVYVSEISHPKYRPMLLTFNSVFVTSGILITCIFGFGLHWTIMVKIFFLFITLSLVGLMFIPESPYWLLVFKNDKIECSKSMQWLYKDKMIFEEQYHRIIASTDTKPDEGCKKSKLTQLKEVLKFYRKPIVWKPMLILLLLFAFQQVSSAYVIIFYAVDIFRRIGGSFRHIGLIDEFVALILLGSIRFVMAIVLALISKKVGRRYLMFVSAIGMIFSSFSLGLYMYFTRTSSENRNEIGERSLLSNSTQNLDLDVEPDGTIAVILVLCYICFSSFGWLVIPWTLIGELLPVKVRGILGGVMVS…	TGTAGAGCCATTGCATAGATTTAGAGCATTCTATTTTGTCATTTTTGAACACTAATAACCAATAGGGGCTTTCTGGTATAAACATTAGTCCCACCAACGA[T/C]AGAGTTATAAAGAGAAAGAATATTTTGACCATGATTGTCCAATGAAGTCCAAACCCTGCAACAATAGATGATTAAGTTAGAGATGGAGGCTCAATAAATT
0844	Seq_1102594	851665	0.9801	KB740848	YQE_04869	ENN78697.1.	Intron	Uncharacterized protein	IPR000402	Sodium/potassium-transporting ATPase subunit beta	GO:0005890	sodium:potassium-exchanging ATPase complex	MVVGKPEDNGEYIDGRFREPSYETKWESFKKAIYNPSTNAVFGRTGKSWAQLLLFYAIFYVILAALFAICMQGLFATLNDKEPTWTLDKSWIGTNPGLGVRPVSNRFEEGSLIWYNMTNQTQIGKWVHLINDFLAPYNASQTGTNYVNCDFDKPPGEGQVCATDLSKLGNCNHGRAYGYNSSSPCIFLKLNRIIGWEPEYYTTAQADMPDELKIHIQNNTSSELEKKQVWVSCQGVDTIDRQHVKEFRYYPQGFASYYYPYRNYPNYLSPIVAVEVINLTPNVIISIECRAWAKNIIYRGGVLNRAGSIQFEMQVDAATESHK	TATTGACAATTTGTTAACATCAGGTTCAATGCTTATCCGAAACATATTTGATTTTTATTTAGCTACCTGCTTTAGATGATCAGGTTCTACAGTTCACGCT[C/G]TGCTACAAGGCCAACTAACTGGTGAGAAAAGTAGAACCAATTTTTTCGTTCGAGAGGTTAATTGATTTTTAAAATAAATTGAATCAAAAGAGTTCAGACA
0872	Seq_1102685	879131	0.995025	KB740939			Non-Coding							GAGTTGCATTCCTCCACATTTTCCTCTAAAACATACCATTTTCGCAAAAAAATATATTGGCAAGCTGACGTTTGTTGAACAACTGTGTCTGACCGGAAAT[A/G]AACATGAATAATATTCTTCAATTTGATAGAGCGAAAAATCCCTATTTCGAAATTGATACTTTCTATACACAATTGTTACACACATTTTTTAGTACATTTT
0914	Seq_1102785	365339	0.985075	KB741039	YQE_08867	ENN74544.1.	Exon	Uncharacterized protein	IPR008657, IPR010987, IPR025714, IPR029063	Jumping translocation breakpoint			MIELCPKKPMLLGIIFLGALTLLVLVLESYWTENNRTAARKNRFIVEQNSSCFEKEPYVVLKECEPCSAFELRSKSLGVCIHTQYIEILRCANGKTVTRSCDKAAFYDEQTFWIFEGLMLVLSLISTLCVKARKRVLNLDFDLVHEAPELAQLCTWPVILLENYVISGLCSVARQICRTSEKQTVQKLLGFRGACLVTCAESSVWTQFCEIDITCTINKVLSHQFLQEGHFNLPGDIVKYENHLSQPSSLISTKSRADINVLHDYAEGPYFTLADFILYPCFQVFFKYCQYLAVEPQLPLINAWFDKVQQHNFPGVSFQLSNLETNQSCEKKVIVPEIPNVSLYTADPTRALSGNHTNQNKIEAALSLIDTYKADIANNVLPFGFYKCFDWYSIPLCAN…	TCATTGTAGAGCAAAACTCGTCCTGCTTTGAAAAGGAGCCCTATGTGGTACTGAAGGAGTGTGAACCCTGTTCAGCCTTTGAATTGCGCAGCAAGAGTCT[T/C]GGTGTCTGCATCCATACTCAGTACATAGAGATATTGAGGTGTGCAAATGGGAAAACTGTAACTAGAAGTTGTGACAAAGCTGCATTTTATGATGAACAGA
0944	Seq_1102743	24792	0.985075	KB740997	YQE_07566	ENN75836.1.		Uncharacterized protein	IPR000504, IPR012677	RNA recognition motif domain, Nucleotide-binding alpha-beta plait domain	GO:0000166 GO:0003676	nucleotide binding / nucleic acid binding	MAKQTRNSNQKPKIKKKSNGSVRRKAVFTKSNPNFKKTPTMLNRKMQDVRQKLILKKRTVTDARDVLAKMAKTHDARSRLDRMRSKQENRKTTPIASSSSKIKVIGKNIVQKVDVHGKISLVTNKARNTSNINLAIQKQLGLLPATRMPAKRIQYRKPQSPKSVTPTNKPVRNERSYGPSMAEAARVYNKEMYRWLKPDLRPASHLINALEPTRQAMRDVMREELLMANRGWSNLITPKPMRLQPSGYVDLDAADDDVDMPVLHLPASRVALKGFSRTSNVHSRLDGNQDQFNSHGIMSDIKTKVVIPVGHRIVVSNLHPSVTEDDIKELFEDKGQLLSAKLVRPGVAEVIYKHLKDGQKAVDTYHNRQLDGQPMKCLLVNKRPVYQPSGAALSNLESS…	TGGTTGCTGCTGAAATACAGAAAATATAAGTTAAACTGGTATTTGTTGGAAATGAAATGGATGATTTTACTTTCTTGTCTGTTTGGCCATTGTTTGACAA[C/G]TGAGAACTGTCGGACACTCAAATATGAATACGTTTTTCTTGCGCTGATCTCGGTTTTGTTCTAGGTAGTATCAGTCTGATCAATTGGCCTTCTATTGCAA
0950	Seq_1103038	1666689	0.9801	KB741292	YQE_12895	ENN70388.1.	Exon	Uncharacterized protein	IPR000412	ABC-2 transporter	GO:0005524 GO:0016887	ATP binding / ATPase activity	MPCLFKGSSAMGERMEPPTVPGPDLVGVNVERPSVTQQQQQQSSLWNRRQQAVSVRHAYKHYGSNKNPNHVLSDLNMTVAKGTMYVYLQFRQTMLLLYLQVKTVNLYGLLGASGCGKTTLLSCIVGRRRLNAGEIWVLGGKPGTRGSGVPGKRVGYMPQEIALYGEFSIKETMLYFGWIFGMNTPEIIDRLQFLLNFLDLPSQSRLVKNLSGGQQRRVSFAVALMHDPELLILDEPTVGVDPLLRQSIWNHLVQITKDGNKTVIITTHYIEEARQAHAIGLMRSGKLLAEEAPHVLLTMYGCTSLEEVFLKLSRKQAQVGGSVGAAVGQTDNNISSNISLATLNWGKKEPISVTEESGVVGLNFHQSKEVLVQESNGHLDFAGKASSAKHGLQEMCEDC…	TCCTTCAGCCTCGTTTAACTTTAAGGACGATTAAACTGATCGACAAGAAGACCACTATCCAGACCACTGTCGAGATGAATCCAAAGTAAACATCTGGTTC[T/G]AGAAGCGACCATCCTCTGGTCATCATTGCTCGAAGAGATGTTGTCGCTAACGTGAGCGGCAAGAAAGTCGAAATATACCTTAAAACCGTCGGCATACCTG
0958	Seq_1102730	1797296	0.99005	KB740984	YQE_07279	ENN76316.1.	Exon	Uncharacterized protein	IPR011990, IPR022967, IPR012340, IPR003029, IPR013026, IPR019734		GO:0003676	nucleic acid binding	MVNGDGSNVKNGQLFGSLCNKELQLSLGNSSKPKKSKTSKKKPTPSDDVFEAALHVRGSLTYNQIQTGMVILGCIRNIYNFALEVELPGLCFASVPITEISDPFTKHLNQQLENNDPNPVDPSELFSVGDFLPIKIMAVETRDSGTHVEASINPREIYADQNHSSFAKGMLVWACVQSQSDHGYEMTLGVKHCRAFVPFKNIDDEPNYEIGKPLWCVTHKVDSTATASILRLSAKLEHVSAITGDIQNLDSALPGTKVNFVVEKILAQGLQGKFGDHFIGYINENHLTTPLKRPTDYKEAKVLSAYILFVEPTTKITHLSLRVPERAEKPTLKIGDIVTAQVIGKSANGFIFMLPQNLKGFATHKRLLNSIVNNHSADISDKINAKFSPGSKHKCRILD…	TGTTGGGCACGAATTTCTAGAAAAGACCGCAAAAGCCCAATCTGTGATAACCTAAGCCCATTTTTCAGCAAATTCAAACAGGAATGGTTATACTAGGATG[T/C]ATCAGAAACATTTATAATTTCGCTTTGGAGGTTGAATTGCCAGGATTGTGTTTCGCTTCAGTGCCCATTACAGAGATCTCAGACCCATTTACCAAACATC
0978	Seq_1102594	773980	0.975	KB740848	YQE_04864	ENN78692.1.	Exon		IPR006573, IPR013320	NEUZ domain, Concanavalin A-like lectin/glucanase domain			MAYFHYRCGERITLINENTTAIRNDSEFDHGLVISAEPLMNDVLFEVIIDRKINTWSGSLEIGVVDVDPLHFDFPPCASKIQSGSWIMSGTSVFKNGNCLIEGYGNDLDKLNQLDRIGLVKTCEGDLIFYVNGESQGVAAEGLPNIVYAIVDLYGKCVQVSVTSPTFREHNNDDCLSGSSVLAIENDVLNVTLGGDLSELSLSSSNSLDIRMDTNASANVPEDGSRQDRICFHERCGSLVKLTNANRTAERRRPFDEFNNAVVMTNRPLRDSELFEIRIDRLVDKWSGSIEMGVTTHNPNSLVFPATMTNMRSGTIMMSGCGILTNGKGTRREYGDFNLDELSEGDRVGMMRKPDGNLHYFINGLDQGVATQRVPSTVWGVIDLYGMTIKVVQHTFSPL…	TGGCACTATCATTCAAGAGCAATACGGCGTGAATTTGGATAGATTGCAAGTTGGAGATCGAGTAGGATTAGTGCGGAAAGAAAACGGACAATTACACTT[T/C]TTTGTAAATGGAGTGGATCAAGGAAGTGCAGCCAATAATGTCCCTGAAAAGTTATATGGCGTTATAGGTAGGTTGGGTCACTTTTTCTGTTATTACAAA
0981	Seq_1102712	355819	0.995025	KB740966	YQE_06557	ENN76910.1.	Exon	Uncharacterized protein	IPR011701	Major facilitator superfamily	GO:0055085	transmembrane transport	MCSLESKLQATPEARAEEGKPDSKIPDGGWGWVVVFATFLLCMIADGVTFSFGLLYVEFLKEFEASNSATSWIGSLFMAVPLLSGPIMSALVDKFGCRSMTIVGGIISASGFILSSKCYSLNLMYLTFGMLAGLGLGLIYVTVVVSVAFWFEKRRTLAVGIGSSGIGIGTFIFSPLTTYLIMEFGWRGTTLILGGCFLNMCVCGTLMRDPDWIIEQDRLEAKSKLSKSTKSSKDSLENSINLEELKAFLTSEKDVKLLLNDLEESLDGRDKDTLKNYFSAVNLPTFIKKHETVPVEVLQLLTTNKNALDVILHHYSSLVVPKKKSEDTPSHNQGDLVRAPSIQKAHWTKHKPEEAHETPIGHTKSYHESYFKNLKLDTHSLAHRGALFNTSKYRFKASS…	CAAGAGCGGAAGAAGGCAAGCCAGATTCAAAGATACCAGATGGAGGATGGGGCTGGGTGGTAGTATTTGCCACATTCCTCCTTTGTATGATAGCAGATGG[A/G]GTAACGTTCTCCTTCGGTCTTTTATACGTAGAATTCCTCAAGGAGTTTGAAGCCTCAAACAGCGCCACTTCATGGATTGGCAGTCTTTTCATGGCAGTAC
0998	Seq_1103028	112687	0.995025	KB741282	YQE_12453	ENN70788.1.	Exon	Uncharacterized protein	IPR004083	Regulatory associated protein of TOR	GO:0031931	TORC1 complex	MDEVAAEAWNISQLIDELRGFQLTDRNLPLAFSEERHLEKIDGIDWERQIWRMKERMKTVSVALVLCLNVGVDPPDIVKTQPCARLECWIDPLTMSGQKALDSIGQALQTQYERWQPRARYKQSLDPTGDDVKKLCLSLRRNAKEERVLFHYNGHGVPKPTTNGEIWVFNRTYTQYIPLSIYDLQTWMGAPSIYVYDCPNAGIIVESFKTYATQHELEYQQSIGASTSSRSSPSGSALTPSFSECIQLAACASNQCLPMNPDLPADLFTSCLTTPIKIAMRWCVLQPTSKLIPKITLDMVDKVPGNITDRKSMFGELNWIFTAITDTIAWNTLPRELFQKLFRQDLLVASLFRNFLLAERIMRSCDCTPVSSPALPSTYQHRMWDAWDLVLDLSFGQLP…	ATGAGCAAGGCGACGATCCTGAATCAGAGAAGTATTACGAACGAGAGTGGCGAGAGATTCGAAATAAAGGTATTAGAGCAGAAGCACACGAAGAACAGAA[A/G]AGAGCCATAACGTCAAAGGTAGAGAATCAAGTGTTCCACTCGAGGACTGCAGTAGCTCCGACAATGCTACAGTTGCATCCCTATAGTCAGCATATTGTTG
1027	Seq_1102739	317258	0.985075	KB740993	YQE_07394	ENN76016.1.	Exon	Uncharacterized protein	IPR002885.	Pentatricopeptide repeat			MLSTDVTPAQYKGPYERKQNFEFPAPFRDKRFRALPPGESEREFLVRAKMDPDSFGEKLEETEEDAGDLEEERHIGEQPLASQRLSTKQYATIIKDFLRQRKIKEAIDVLEVKMLKEDRVKPENYIYNLVLGGCGRVGYTKKAFQLYNNMKKRALTVTAGTYTALFNACSNSPWPADGLARANQLYGIMQEKGYTPNDTNYNAMIKAFGRCGDLQMAFALVDQMREAKLPLRDDTVSFLLQSCISDKEAGFRHALLVWRKLTEKRVKPTIYSFNLLLRCVRDCGLGDLEATKQVMEKLLNVERAQLALVSGADQTALIAKGTDGDVSDLRPNLLAAVPHLGSVLSISEVKNPEDRLLLLGGCQGFIETMLLHKCAPDIKTFTLLLDSLPKTTAAEKELI…	AGAAGCCCTGGACTTGGTCAGCCAAATGAACCAAACTGGCTACACGTAAGTACAAGGCGTCGAGGAGGATTTGAACATTCTTCTACTGTTTGTCTGTTTT[T/G]ATGGTAGGTTGAACGCGGCGATTTTGGGAGCCATGCTGAGGCAGGCCTGCGTCCATATGGAGTTCGACTACATCTTCGAGGTGATGGAGTTGTGCCTTCG
1033	Seq_1102698	37245	0.99005	KB740952	YQE_06366	ENN77129.1.	Exon	Uncharacterized protein	IPR026682	AKT1 substrate 1 protein	GO:0032007 GO:0048011	negative regulation of TOR signaling / neurotrophin TRK receptor signaling pathway	MFSCNCLNIVIEIEKHDKTVKREDLLLDAQEQADEIFNSDSWYIAKLQNIKRAHPGLIASKQIDLWTISHCLNCDVETHAIHKEKGASCVFINAKLLNEMAINKFKTSGLVSTIFNIVVNPNANGFDTSVVDTYPNRNVAKIIKDVNDVFTNYIREEQAAVEERVKKYSDEQYELLNGLKDKAYKEREALVRIIQKAAIEGALIQDLSPKSPKAFGNVSSDKHSKSINNSPEVPFSPKRPKSNTGSDKPKLEHVVDDMMFTFETDEFTKPNFHAAGEFYSDSEEIEEAEDAMVSVTGMAIIHDRSAGWDGLVAKSCPVDIPNFSQLVRNNSNQSKIDGVGIDGLSPKGNGQVDIAASMKALARSVHGDSIFGDLPRPKFSTQI	CTTGGCAATATACCAACTATCCTGAAAGCAAACGCGTTTAGTAAGATGCATCACTTTCTTCAGGTTCCGCAAATGTACTTACGGAATTGAATATTTCATC[A/G]GCTTGCTCTTGAGCGTCCAGCAGGAGATCCTCCCTTTTGACTGTCTTATCATGTTTCTCAATTTCTATCACAATATTTAGGCAATTACAAGAAAACATTA
1044	Seq_1102721	2770252	0.99005	KB740975	YQE_07032	ENN76583.1.	Intron	Transporter	IPR000175	Sodium:neurotransmitter symporter	GO:0005328 GO:0015293	neurotransmitter:sodium symporter activity / symporter activity	MDLNILEPIKILNKTISSPLSVGRLFSYIHKLQVLELFATVVNGRCEIVIYRIYLHDFFCRTRINQFRKMSKTNGIENPTFVPEPDDSPNEKQISATNNEKAEETDLDDDAGNRAQWGNSVEFLMSCIAMSVGLGNIWRFPFTAKENGGGAFLIPYIIVLTVIGRPLYYMEMALGQFSSRGNVKMYEKLSPVLKSIGFGQLIGSVCVATYYCCLMAITLFYLAHSFTFSELPWTQCKDSWNEYLTEIAGYCVPSTGDYTIEPNRTSITSSELWFRIEVLRQTDDISNGIGSPDWRLTLCLLASWVVTFLVSVRGVKSSGKASYFLALFPYVIMITLLIRAATLEGAGNGMFYFIDTDFDKLKEASVWYAAVTQCFFSLNVGFGSIIMYSSYNPFKHNIN…	AGATGAAAATATTATTTGAATTATGCTTTCAGAGATTATACTTAATTATACTTTCAGAGACACGAAAAATACTCTGCAACTTCAGAATAATGCGTTCAGT[A/G]AAGAAGATTGCGTTCTAAACGTAGTCAAAATTTCTTAGAACCTACAAAAATTAATTCAAATCACATAAAATCCCGCATTTTGTATGCTTCGTCAATGTTG
1045	Seq_1102926	162170	0.965	KB741180	YQE_10267	ENN73126.1.	Intron	Uncharacterized protein	IPR026065.	FAM60A			MFQVQTAVVELDLRRRMRSRRITIPAVICNGLVSVIVRIFSDFTGKYAEISSDCSRNRLLRVQVEKQCFHFIGPKCTGRRLDVVSAKPNPAGKFRHSRFTDSKKYEEDFLECFKLASPRQGEICNACVLLVKRWKKLPAGSGRHWQHVVDARAGPGMKSFTKFKTKKKKLADKMKKMQFEREYSPALSDKSDTAEATEEMDIAEMDCLSEDGPRSFNSSRNNSPGISDNEETIVRGAVGRRCKAKPRRRAPLEENVEDYIDPEYWTKETICCGSFYRGRGNEMLMVEGELKPCPNRVALCKAKALAQKTATVREPSVKSAFSDSSSDSGYDDSSNQGLTMSPIEHSNRLSESASLATIEEETVKPQGLDLMCHETIFTDVSEVVHSDVEMAESSDLGTI…	GGTTGTTCAAGCTGTTGGTTTCCGATCCCCAAGGGTTTTGCCCGTTGGTTTGCCAGTTGATTTGAATGGCAGCCAAAGGAGATCGCACGTTGTCAATGCC[T/C]TTTGCATGCAATGACCATGTCTGGAGTTGTCGTACGCACGTAGCCAAACTTTCACTACTTACACATGCATTCTTCGGCTAAACATTGCGAAAAACCTTC
1047	Seq_1103024	243322	0.995025	KB741278			Non-Coding							GCATTTCGCGAAAATGAATTGGTCACCATCGGAAAAAACCCGGAATCAATTGCAGTGAAAATAGATCGCGCGTTGTATGTGCTCATACAGACGTTCGTTA[C/G]TAATCGTCCCATACGGCGCAAAGGCAAACGTAGAATAAAAGCTGCCTTGGTGGAAAAGCTCTCAAGTAGTGCCTGTCGGCTCTTCTCTTGCCCACTTCTC
1069	Seq_1102728	72628	0.985075	KB740982	YQE_07116	ENN76367.1.	Exon	Uncharacterized protein	IPR000409, IPR017986, IPR023362, IPR019775, IPR015943, IPR001680	BEACH domain, WD40-repeat-containing domain			MDKSRFSLLLLEPGEIYFEDFSCTLIPPDATRKTCDVKKQEGRLKMCSKSLVFEPKDLTKPLIKMLLRDCIVIEEYKGCAKFIDTDNALTINCREYIEMLEGNVIAPYKFKETANFLYLLDYADVSNCLSMISQLHRATIVHSRHARVKFDPLWLDLYDKIILETHADKVCPLNITPGRCVLSKLCLFFQSYNNIDTYPVMKIPLKSIKRIVKRRFLLQHIGIEIYSSDNKCANSHIYLSFSSQGERDQLYEKLLEQPELTLNNLEQNVITLQWQNGVISNYEYLLYVNSLGDRTENDLTQYPVFPWIISNYTSDTLDLTDIQNYRDLSKPVGALNPKRLTNLLARYNEMAPPKFIYGSHYSTPGFVLYYLARQYPHYVLCMQGGRFDHPDRMFNSVAD…	ATCAGCTTTATGAGAAATTGCTAGAACAACCTGAATTAACCCTGAATAACTTGGAGCAAAATGTCATCACTTTGCAGTGGCAAAATGGTGTTATATCCAA[T/C]TACGAATACTTGCTTTACGTTAATAGGTAAGTGAATATCATTGAATTCCATTGGAAAAATCAGTTCACTTTCGGACATATTCAATGATGTTTAAATACAA
1128	Seq_1102957	183754	0.975124	KB741211	YQE_10556	ENN72751.1.	Exon	Uncharacterized protein	IPR018034	KRR1 interacting protein 1			MGKIELFQEESDSEYELNVNNAYAKNYDVWRKKEELHKLQARYGEGVLDDSDSSSSSEDEEVTFNEEDDKAFFKTLACLRSNDPRIYDKNYHFFKDRQADAAKGKAVKEKPLYPKDYQRKMLLEHGPNLSDEEIEPEAGPSYVEEQEQLKKKIIEVAKLDDDEEDEAGLGGLLQIRRKTKQEQKETEEEYRQWLKGQTEDIQDEETKAELKPLRDFWNHPELDEDEKYLRDYFLNKRYLEEDRGDHIPTYEEIVNPIDETELEKQEEFEHKFNFRFEEPDQDFIKRYPRTIENSIRRTDDKRKAKRAETKERKKREKEEKMAEIKKMQELKRKEIEEKLQKLKEVTGATDLAFGDEDVDGEFDPEAHDKRMQSLFNDEFYQGQETDEKPEFPDIDKELE…	AACGGAAAAGGAAGAAAAAGTCGAAAGTGGCTGAAGCTTTGAGCCGCCCAAAGCCAAAATTCGATCCCAACGAAAAGGAGTATGAAAAGTACTTTGACGA[A/G]TACTACAAACTGGACTGCGAAGATATCATCGGCGACCTTCCATGCCGGTTTAAATACCGCGAAGTTATCCCCAATGACTTTGGATTAACTGTGGAAGAGG
1220	Seq_1102783	120801	0.985075	KB741037	YQE_08711	ENN74589.1.	Exon	Uncharacterized protein	IPR001461	Aspartic peptidase	GO:0004190	aspartic-type endopeptidase activity	MVIRIPNLELLGKSMLKDKQSSHGGNIIMGFIEYRHVHSTKDAANNIVYDPITFKDIKPGYLWEFDLDAVHFDRQKGGPLIFCKGTGCTAFTDTSSNSILGPKADIDEIHKAINARSFFFDKYTVDCDTINKLPEIAFTIGGKNFTLAGRDYTIKMTYWGIGVCLSAFEPYESSNTWVLGGAFLSEYYTIYNIEDKQIGIVKAA	TCTTTTCAGGGTTCATTTTGACCGACAAAAGGGAGGTCCGTTGATATTCTGCAAGGGTACTGGTTGTACTGCATTTACTGACACCAGTTCAAACAGCATT[T/C]TAGGTCCCAAAGCCGACATTGACGAGATCCATAAAGCGATAAATGCTCGGAGTTTCTTTTTTGATAAATATACGGTGAGTTAAATTAATAAGTTAAAGTA
1232	Seq_1102915	412420	0.99005	KB741169	YQE_10076	ENN73312.1.	Exon	Uncharacterized protein	IPR003578	Small GTPase superfamily, Rho type	GO:0000166 GO:0005525	nucleotide binding / GTP binding	MDNEQPHQELVKCVVVGDTAVGKTRLICARACNKQVSLAQLLATHVPTVWAIDQYRIYKDVLERSWEVVDSVNVSLRLWDTFGDHEKDRRFAYGRSDVVLLCFSINNPISLRNCRLMWFPEIRRFCPSTPVLLVGCKNDLRYMYRDEAYLSHFRDRSPFVRATRKSDLVMPDEARDVARELGLYYYEASVLTYYGVNEVFENAIRAALIARRAQRFWMTNLKKVQRPLFQAPFKPPPPLKPEVLEGSSTFTEQMEHMWLGRAHTDIVLVVGSMGFPAHRFVLAASSGAFYRLLTVDLLARSTSDSSMVSSLGDFADETEYLVRAEQKTCKRRASCQALPTARELDHPAFQCIRSVQPEGQTVVTLSKLVTPSAMQQCLQFAYTGTVNRSALNLQETREA…	AATATCAAAGATTGCTTGAAGAGAGGGCAGGATCAGACTCAGATTTGCGTGAGAAGCAGAGACACCCAGAGCTGTTCTTCTCATTCGGCTTCAATTCTTT[A/G]TCGCGCTCGGCCAGACATTTCTGATAGTAGTCGTAATCCTTGAGATACCATACTGGAGGCCATCGATGTTCAACAAGATATGCCTGATTGTCTGGATGAA
1250	Seq_1102481	1278058	0.99005	KB740735	YQE_04392	ENN79208.1.	Exon	Uncharacterized protein	N/A	N/A	N/A	N/A	MRICWRALIGYGFVFWAILCLMDLIGITHVHKYSKELDELYEKPVVVKKIEQQLEPHLAKGIRFGWSLLLWNTVTFVISIVICSIGRNVAWMLWSLYRLYRNKLVCSQLNQYTRNPGSVSRIPIMVKSARSSETNFSKPEPRSRIDVDKSCPNLLMQRSGSNRSSATDLTTKTCRTLFRKDIYLCERPELSIEQQLEIQCKRLREELHRLQTTSLKEHAVLSRKLESVNKEKKELVKQLALTQKENRAAKQQLEELLQEKTALVIKLENATKEFKCNTKTKKVALAKLEEVTNNVEDLRQQLEQVTRDKEILDKKLKLLEIEYNKMHERFIASQQKLYDRSNNEHLPERDTDNEKHYYMETFSFGELDSTIPPDIQQTAGVLASMSQTELDMRTIQEKI…	ACTGCGTGCTCTTTTAGAGATGTTGTTTGCAAACGATGCAGCTCCTCCCTAAGCCTTTTGCATTGAATTTCCAGTTGTTGCTCAATGCTGCAAGGAGAGT[C/G]GAATAAATGAGCGGCTTCGCAATGTCCACTGAATCGCACCTCAACTCTGGACGCTCGCATAAATAGATATCTTTCCTGAATAGCGTGCGGCAAGTTTTTG
1258	Seq_1101814	8821	0.965174	KB740068			Non-Coding							ATGAAAAGGTTCAAAAACCTAAATACAAATAGCAAGCAAGGAATAATATTGATACGACAAAACCGTTAAACACGACGATACATAATGAAAAACAGATCAC[A/G]ATGTACAAAAAATTATTGCAAATAAATTATTTTTCTCAGCCCCGCTTAAAATTAAGTCACATTCAGACGAAAACTGCTGCAGTTCCCTAATCTCCTGAGA
1304	Seq_1102959	632303	0.99005	KB741213	YQE_10719	ENN72620.1.	Exon	V-type proton ATPase subunit a	IPR026028, IPR002490	ATPase, V0 complex, subunit 116kDa, eukaryotic	GO:0015078	hydrogen ion transmembrane transporter activity	MGAMFRSEQMALAQLFIQPEAGYSAISEIGEVGCVQFRDLNKDVNMFQRKFVSEVRRCDELERKLRFIESEVRKDNVRIPDVVDFPKAPNPRESIDLEAKVEKTEGEIKEMTENSVNLKSNYLELTELRHVLEKTQQFFSDQDEANGYESAHKALITDDHNASIRGHLGFVAGVINRERVPGFERMLWRISRGNVFLRRAAIEKPLEDPQTGNEHFKTVFVAFFQGEQLKSRIKKVCVGFHASLYPCPSTHKERVDMLQEVKTRLEDLQMVLNQTEDHRQRVLMGVAKELQNWSVMVCKMKAIYHTLNLFNMDVTKKCLIGECWVPSNDISTVQKALGDGSTASGSSIPSFLNIIDTSEMPPTFNRTNKFTRGFQNLIDVYGMASYRECNPALYTIITF…	TTTTAAATCTTTAGATACGAAGCGTGGATCATCATGTGCTCCGTCGGTACTGATATACTTCATTAATATGATGTTATTCAGTGGTACCACATCTGCGACT[A/T]CCGATTGCGATACTTACATGTTTGATTCTCAACCTTTAGTTCAATACATTTTGATCCTAGGAGCTCTGATTTGCATACCCTGGATGCTCTTAGGAAAACC
1320	Seq_1101866	313269	0.99005	KB740120	YQE_02285	ENN81318.1.	Exon	Uncharacterized protein	IPR022092, IPR022091	TATA element modulatory factor 1 DNA binding			MSWFDAGALANIAKSALKEAQKTIDKALDIKEDAESIQPVNTPVDTNSDDFFGTWGISQSGNVTGSKEEAVDEATKQSKMTTSIWGSFTGSFFVDNTTPKESHSHSVESLDDSIGIEEEKDFSKSKLVVQCREDDQLNEESINKLQTPVADALVEVDLDSECSQLGQSQSVVSIRKHVDKSQSLANRLSVISSEGSKNNSESIDVLTSTECTTTPESDILSFGLSTSNSSEVHGFKQNSESVEILGESVTSLSSVDIIGSDSANSRRLSQHTDEFVSPLESPCVEGKLSLPSEQISPESIEIIPEEQDENSVAEDTMSYTSISESTSATVLDTVFNIHIKPQKMLKDTYNSDTGSLSPDRSFGIGEAITRAPGRSMHLPLQQVSHNHILIDTQPQSINK…	GAGCTTAGAGAGAACAGCTAGAGAGGAGTGTATTAATATTCGGTCGAAATTAGCAGATATAGAAGGACAATTAAGTACAGCCCGCCATGAGGCTGAAATG[A/T]CCAAAATGCAACTGGAACAGCTCAAAACTGAAAGACAAATATCGGAACAAGACCTACAAAGGTACATTTTTAAAACCCCTCTGATTCTTTGCATTATTAA
1324	Seq_1102516	356735	0.965174	KB740770			Non-Coding							CGTTGCGCTACAAAACACTTTATTTTTAACGCTGTTATCGATTGTTTACAAGTCGCAAGAATATTTTTACTGTTGATGTTTTGGATGCCCAATAAAAATT[T/G]TTGTTGTCGAAATTACTGAGTTTATATCTGCTACACATAGAATGGAAACGATTTTCTACAAGTGAAAAGTTTATTTCATAATTGTGAATACTGCAAAAAT
1328	Seq_1102902	354428	0.965174	KB741156			Non-Coding							AACGGCAGCCGTAACGTCCATTTTCCGTTAGCCGATAGTTGCGCTCTTTGGATTCTTCTACAAAACCAGCAATTAACGACCAAATAAAACCAACTTCACT[T/C]TCATGCTTCATGCGTTCGAACGAAACGAAACCCACGATACACACGGTTTTTATTGGGGTTGTTTATGCATGCGCAGGAGATGAGACTTGAGATGAGTGTT
1364	Seq_1102958	370460	0.99005	KB741212	YQE_10659	ENN72721.1.	Exon	Uncharacterized protein	IPR003726	Homocysteine-binding domain			MAPPGISSSSEENPNFLQSKNIVVLDGGFATQLSCHVSQPIDGDVLWSARFLASDPEAVIDTHIDFLRAGADLIITNTYQASIGLFVKHLNLTEEEAYALIKKSVELAHTAVERYLQEFPDAKKPLIVGSVGPYGASLHDGSEYTGAYASSTPVETMKAWHVPRIDALIEGGVDLLAIETIPCRAEAEMLVNLLKDKYPQTKAWLAFSVAQDGKSTAFGEPFQETARACYDLNPDQLVAVGVNCTAPRLIESLVDGINVGRSTPIPIVVYPNSGESYNVEMGWINRDKCEPVETYIERWLDLGVTWLGGCCRTYAIDITRIRREVEKWKQNHCC	TCACGTAAAGAGCTGATTACGATTCAGATGGATCAACCGAGATAAATGTGAGCCCGTAGAGACTTACATAGAGCGTTGGCTGGACCTGGGCGTCACCTGG[A/C]TAGGAGGATGTTGCAGAACCTACGCTATTGATATCACCAGAATCCGCAGGGAGGTGGAAAAGTGGAAGCAAAACCACTGCTGTTAGGGCAGGATGGGCGA
1399	Seq_1102958	370460	0.99005	KB741248	YQE_11367	ENN71933.1.	Intron	Uncharacterized protein	IPR022812	Dynamin superfamily	GO:0000166 GO:0005525	nucleotide binding / GTP binding	MEALIPVINKLQDVFNTVGSDAIHLPQIVVLGSQSSGKSSVIESLVGKSFLPRGTGIVTRRPLVLQLLYCPKEDRENRNAKDGTVDIEDWGVFLHAKDRIFRSFEEIRKEIEDETNRVAGNNKGICPEPINLKIYSTKVVNLTLVDLPGITKVPVGDQPPDIERQIRDLVVKYIANPNSIILAVVTANTDMATSESLAIAKDVDPDGRRTLAVVTKLDLMDAGTDAIDILCGRVIPVKLGIIGVVNRSQQDIMNNKNIKDSLKDEASFLQTKYPTLAARNGTPYLAKTLNRLLMHHIRDCLPDLKTRVNLMISQFQSLLTSYGEDISDKSKTLLQIITKFASAYCSTIEGTSRNIETTELCGGARICYIFHETFGRTLDSIHPLAGLTKMDILTAIRNA…	TGTTGCCTAACCAAGATAGACTTACCGAGGTAATAACATTTATCTACCGTAGTTTAATTGCAATTAACTAATCATTTCGATTAATCCAGTTGTTTATGGT[A/G]TAAGTGCTTATTGAACATTTACAAACTGACAAAAAATCGATAGTTGTGTCTCTTGTTCAGGCGCGCTCCAACAGCAATCCGCATCTGAATGATGATGCGA
1431	Seq_1102748	854073	0.9801	KB741002	YQE_07724	ENN75765.1.	Intron	Uncharacterized protein	N/A	N/A	N/A	N/A	MESYERQTFEQFGEENKTEMTLTEILTNETNQVTTVVVFVIAAVVVIILIFVLAVFIDCRQQKIEDFKAKSLRKRMRRKIERAFPVLPSIGETSQMGDEQTIVNHMEQQATSSHADVV	CAAAAGTCGAAAGAACCACTGCAGCAGGAAATCACTAGGCCAAATCAATAGGTAAAGTTAAGAACCGCCACTAAATAACGGACTGGAATGTATCATCACA[C/G]TGCTATTCTTATCTTGGTATAAAGTAATTATTTATGCAAATGGCAATAAGCAGCTGTATATTTAGCGTTAATTAACAGATCTCCAGCAGCTTGTCGAATA
1432	Seq_1101831	716105	0.985075	KB740085	YQE_02070	ENN81541.1.	Exon	Uncharacterized protein	IPR015880, IPR007087	Zinc finger, C2H2	GO:0046872	metal ion binding	MAGNTSNTNHFRHCRLKHNGDIRVVSTKNGQEKIEIDEQLDEPDDIEVIQTGSFKCTFCPYSNDNQDWFEQHLAGHMQPPEDAFSCNVCQYGTVDENEFYEHLRLHTAISSDSESKKFRCGLCPYDTNSKSQFMHHRQFHKDRGGQYTCNYCSYNVSKKHLLHQHLKVHGISVSPSKLSGDAVDLGEMSDDLEPAATQSYMDSSQFPDIPLVWVSKDGKFSKMFKCRYCPHINLRKVNIHEHEKMHSTREKNPSSTRISDIEHRCTECNYVCNNAGVLSSHSKVHQGLYGVVHCLVDLTKSDEEQITELTKALISVAEGIDTSQFLEVEMEEVDSTEELIHFCKHCPARFLKETEFNIHGQFHNSQLDFKCDHCSYAADNEHYLTSHLQVHTSEYQDRT…	TCTTCATCCTTATCTAAGTGGGAGGAGGTTAATTTTAAGTTATCACATATCATGTAACCATTCAAGTGGTTGGATTTATTTGGTACAAAATGTAACTTTT[C/G]GTGGTCTCTCGAAACATTGGCCTGTGGCACGGAGTAATCACAGTGTTCGCAAGAGTAGGTACTTTTCACGCCAGACACACATTCGTGTCGTTTTAAGTGG
1443	Seq_1101744	972175	0.985075	KB739998	YQE_01699	ENN81988.1.	Intron	Uncharacterized protein	IPR021966, IPR024598, IPR000690, IPR015880	Splicing factor SF3a60 binding domain, Zinc finger, C2H2-type matrin	GO:0003676 GO:0008270	nucleic acid binding / zinc ion binding	METILEQQRRYHEEKERLVDTMVKEMLQKKNTYREQINSDHRMKYLLDRYMTSTNKLIDLYEDKDGQRKAEVASLTGPNEFNEFYNRLKQIKDFYRKHPNEISVPMSVEFDELTKARENPSEEMSNLVEFTDEEGYGKFLDLHECYEKYINLKGIEKVDYISYISMFEQLYDIPKERKTGEYRKYLLTLIEYLSWFVQRIKPLLDIDALLDDEVQKTALEWEAGNCPGWPKETGSALANVGAHLDLSAFSSWEELASLGLDRLKSALMALGLKCGGTLEERAQRLFSTKGQSSLDPSLMIKGTKGKANKGKEALRQKELAGLEAQIYRLSELVSEQRVATKENVQRKQARTDGERDDSENDESDNESPDEADDDVPYNPKNLPLGWDGKPIPYWLYKLH…	GTGCAAAAAACCGCGCTAGAATGGGAAGCAGGCAATTGTCCTGGTTGGCCTGTAAGTAATTCAAGCTCAACTATTTTAAAACTTAACTTAAAGCCTAATT[A/T]TTCCAACAGAAAGAAACTGGTTCAGCCCTAGCCAATGTCGGTGCTCATCTGGATTTATCGGCATTTTCCAGCTGGGAAGAATTAGCATCACTTGGCTTGG
1451	Seq_1102958	370460	0.99005	KB741293	YQE_12997	ENN70211.1.	Exon	Uncharacterized protein	IPR026082	ABC transporter A, ABCA	GO:0005215 GO:0005524 GO:0016887	transporter activity / ATP binding / ATPase activity	MKTPISMQLTWKKHIKTAIDKVKSIQYMNMANIWKYHVKVILWKNCLIRRRHWFLTLCEALVPVLLFLLIAYGRSKITALSKHEVINMTYNDPFLLSYGNPGINLEETQVLYAPSTTYHEDIIHRVQEKFQIINNNIHGFSNADQLLKYYARASNNSVVAIIFNSPPNSSNLEYTIRLHNQYYPWSTNRLYENQFTFMPGVGSSYIWQGFLTIQVALDMSFIEKEAERRGRTVPDIAFQALEFPYPPYKSDTGVTSLLMHYLPLMTLFSFIFVCPAVLKRVVEEKYSGIKELMRMVGMESWIIWFGWFVYSILPMFLSVVLLVQIMKWPLFGADYPVIEYTHSTILFAFLLLYCITITVNSLFISTLFYRPTSATLVGLLFWIMSYFVPKYLMAENSDL…
1466	Seq_1103028	677199	0.9801	KB741282	YQE_12491	ENN70827.1.	Exon	Uncharacterized protein	N/A	N/A	N/A	N/A	MALTNILLLSQIAGYVVALILSLCIVVPMSLQQDDFKGHCLLFSTGTWQETDGQLDVNWASQGYCNYTILVGVMLFLVALIQIYRFSVFLYKGTDSSFLSAFIDVISGILLSAATIIAACMITFGFMAWCQNMTQRFPSCEYAAGQDIDHKDEINTKNFYIELGSAQFGVWGSFATWVGLTVCAIIKLLRYHQLENIRVSMFRERQRLINENADSPGSSLGRQSTSTQSTATAE	GTAGTGCTCAGTTTGGTGTTTGGGGCTCTTTTGCAACTTGGGTTGGATTAACAGTTTGTGCAATTATTAAGTTATTGCGGTATCATCAGCTGGAAAATAT[T/C]AGAGTGTCCATGTTTAGGGAACGACAAAGACTTATTAATGAGAATGCAGATTCCCCAGGTACTTACTCGATCTATAACTATTTCTCTACAGCTTTTAAGT
1481	Seq_1102969	159423	0.985075	KB741223	YQE_10961	ENN72326.1.	Exon	Uncharacterized protein	IPR008758	Peptidase S28	GO:0008236	serine-type peptidase activity	MKLELLFSIIFLVLVNNSNADYAFGHRGFRVLDPPEDLTRDTTRVTSNLFIEQKVDNFNSSDTRTYSQRYHVNEYYYNETAKNHVFLLLGGEWEATTGWLTYGAWIETARQYGALLIYLEHRYYGYSHPFSDLSTENLQYLSATQALADTANFIEYINNQYNISSSEAKWIAFGGSYAGTLATWLRDKYPDLVAGAVSSSGPLEAVLDFHKYYQVVRESLATYSDSCVENVREAFSQLEELTSSCLEETEVSGEIDTIFKLCTSIAESEVTDNDLSSLFEYIAGYNFAYIVQYNGRLSITLDNICDIMTNETSGNTALERLGKANDLLLSYFGYTCSDFLYESTVEYLKDTVIYSSSMSRQWYYQTCTEYGFYQTSSQEDPIFGSRFEVSFYTNLCVDV…	CTTCAGAGTCTTCTGATTCATCAGTACTTACTTCCAACCATGTTCCTATTAATCTGTCTATCTCAACACGAGCAGCTGTAAGATCAGCTGGATCATTGGC[A/G]CTACTTGCATACATGCTTGCACAATGAGCAACTCCTGTAAATTAACGTTTATTAATATTGCTAGATTACTACTGATATTTGACTGCTATACGGTGTTTTT
1529	Seq_1102959	400855	0.99005	KB741280	YQE_12424	ENN71025.1.	Intron	Uncharacterized protein	IPR011129, IPR012340, IPR024642, IPR019844, IPR002059	Cold shock protein / Nucleic acid-binding, OB-fold / SUZ-C domain / Cold-shock conserved site / Cold-shock protein, DNA-binding			MSNNPQWKSFQPPPDTLDQEPIIDFKTMTSNGKRSSTSFNFNRSGSNTRFSQEFPILGTEKASSSQMSYSNGLYSSSSTTHASARNFPAIGTFSMDSNNVFNSSGDSSMNTSSNIFSNGNSVSSSSYNNDSSNAANMGTRETGIIEKLLHSYGFIQCCERQARLFFHFSQFTGNIEHLKIGDPVEFEMTYDRRTGKPIASAVTKIAPEVIKKSLVGRSLLLKTRLLIKLENYEVMSEERVTGTVTTEVKGEGSGGDTMGRISYENRGECFFLPYTKDDVEGNVVLRSGDRVSFQIATNNRAAKLHISRGNLGACHVRLENPKHPVKYQGVVCSLKDSFGFIERADVVKEIFFHFSEAKTKEELRLGDDVEYTIHTRNVRFRKAANLVDLMGKEVACNIT…	CTTTCGGGTGCATCGGCTTCCTGGCTCCGTACACGAATAGTTATTGCATATGTTTGCCAAACTCCCCCAAGAAAACACACAAAATAGGTAAAAATAAAAA[C/G]CGTTGAATCCACATTCTTTCAGTTGCCTCTTGCCATCTGCAACTGCTTTTGAAATTTGAAAGTGTGTTAAAGAGTGAGTTGTTGATAAAAATAGACCAAA
1530	Seq_1102730	325153	0.99005	KB740984	YQE_07169	ENN76201.1.	Exon	Uncharacterized protein	IPR000571, IPR017923	Zinc finger, CCCH-type / Transcription factor IIS, N-terminal	GO:0003677 GO:0046872	DNA binding / metal ion binding	PRIDPLQLLKCLSVLLSPDGGILSRDEVPRLVNLMTKFSKKLVSKCVYVLIMKNTETSLVDMFMAEGGWALIQNWLQDAVQTGNWDLVKEILGLLLITPVDVERLKMNCLPKVIKSLSRREDLPEVANISNQIVQNWLTIVKGCSGMTTSNGPIRVSPAHSDNRVPAQNGEEFNKKPDVAVDAPEPAVSVPVEERNGEVNKTSLENVEPIGTTTFYKMSMKDGKQVIKKVTPEDSKNVSEDDESIKSDDNKIKPVEKDAKSSDKEKSSRSASSSSKSKSSSSSRDKDRDKKGSSKSSSSSKSKSSSSSSRDKDRKDRDKDRDRKDRSKNSRSSSRSNSKSSSSKDKKDSIEKSKEPKEVKENQADKDKDTLDKVKPQTLDKLGRIPKKSNGSDEKQKEN…	CAATAAAATCAAACCAGTGGAGAAAGATGCGAAGTCCAGTGATAAAGAAAAGTCGTCTAGGTCGGCGTCGTCGTCCTCGAAAAGCAAATCGAGTTCTAGT[A/G]GTAGGGACAAAGATAGGGATAAGAAAGGTTCGAGTAAATCAAGCAGCAGTAGCAAAAGCAAATCAAGTAGTAGCAGCAGTCGAGATAAAGACCGAAAAGA
1531	Seq_1102783	2489207	0.995025	KB741037	YQE_08824	ENN74707.1.	Exon	Uncharacterized protein	IPR006593, IPR004877	Cytochrome b561/ferric reductase transmembrane, Cytochrome b561 domain	GO:0016021	integral component of membrane	MASVRSEAKTLSSSHTIIASSSTSHATSFSIPVVSTIQRLLWIGNLLYYQLLAILTAVMLWVFFVNTDLNRPILWHMVFSTISYIPLMAVAIIAFSQDNLPTLYISRVRIYVIHGVLLTISCLGVTIGIAVKINDNIKNGSKHFQSNHAILGLTSWLLVFCAVCFGIVAQNTQNFAKYIKPVLAKLIHNVLGISAFTLGVVSIMVMYPSHHYVHFLPKSAYYASFLIAGYIIIWSLLAAFRSLYFQIKSLAF	CAACAGCCATTAGAGGGATATACTACAATTAACACAGTGAAGATTGATTATTACCTGAAGGTGGTGCTAACATCGATCTCCTTACCGAAATGGTGGAAAA[A/C]ACCATATGCCATAATATAGGTCGATTTAAGTCGGTATTCACGAAAAACACCCATAGCATAACAGCTGTAAGAATCGCAAGTAGCTGGTAATACAACAAAT

## Sheet: By Type
SNPID Red=High Green=High-Moderate Blue=Moderate-Low Black=Low	2011 genome Scaffold ID	2011 genome Position	% identity from last genome build	Scaffold ID	Gene ORF/Ensembl Genomes Genes	Translation	Intron/Exon	Genome Annotation	Protein Family/Domains	Protein Family	Putative Function	Description	Protein Sequence	2011 genome Sequence
1364	Seq_1102958	370460	0.99005	KB741212	YQE_10659	ENN72721.1.	Exon	Uncharacterized protein	IPR003726	Homocysteine-binding domain			MAPPGISSSSEENPNFLQSKNIVVLDGGFATQLSCHVSQPIDGDVLWSARFLASDPEAVIDTHIDFLRAGADLIITNTYQASIGLFVKHLNLTEEEAYALIKKSVELAHTAVERYLQEFPDAKKPLIVGSVGPYGASLHDGSEYTGAYASSTPVETMKAWHVPRIDALIEGGVDLLAIETIPCRAEAEMLVNLLKDKYPQTKAWLAFSVAQDGKSTAFGEPFQETARACYDLNPDQLVAVGVNCTAPRLIESLVDGINVGRSTPIPIVVYPNSGESYNVEMGWINRDKCEPVETYIERWLDLGVTWLGGCCRTYAIDITRIRREVEKWKQNHCC	TCACGTAAAGAGCTGATTACGATTCAGATGGATCAACCGAGATAAATGTGAGCCCGTAGAGACTTACATAGAGCGTTGGCTGGACCTGGGCGTCACCTGG[A/C]TAGGAGGATGTTGCAGAACCTACGCTATTGATATCACCAGAATCCGCAGGGAGGTGGAAAAGTGGAAGCAAAACCACTGCTGTTAGGGCAGGATGGGCGA
1399	Seq_1102958	370460	0.99005	KB741248	YQE_11367	ENN71933.1.	Intron	Uncharacterized protein	IPR022812	Dynamin superfamily	GO:0000166 GO:0005525	nucleotide binding / GTP binding	MEALIPVINKLQDVFNTVGSDAIHLPQIVVLGSQSSGKSSVIESLVGKSFLPRGTGIVTRRPLVLQLLYCPKEDRENRNAKDGTVDIEDWGVFLHAKDRIFRSFEEIRKEIEDETNRVAGNNKGICPEPINLKIYSTKVVNLTLVDLPGITKVPVGDQPPDIERQIRDLVVKYIANPNSIILAVVTANTDMATSESLAIAKDVDPDGRRTLAVVTKLDLMDAGTDAIDILCGRVIPVKLGIIGVVNRSQQDIMNNKNIKDSLKDEASFLQTKYPTLAARNGTPYLAKTLNRLLMHHIRDCLPDLKTRVNLMISQFQSLLTSYGEDISDKSKTLLQIITKFASAYCSTIEGTSRNIETTELCGGARICYIFHETFGRTLDSIHPLAGLTKMDILTAIRNA…	TGTTGCCTAACCAAGATAGACTTACCGAGGTAATAACATTTATCTACCGTAGTTTAATTGCAATTAACTAATCATTTCGATTAATCCAGTTGTTTATGGT[A/G]TAAGTGCTTATTGAACATTTACAAACTGACAAAAAATCGATAGTTGTGTCTCTTGTTCAGGCGCGCTCCAACAGCAATCCGCATCTGAATGATGATGCGA
1451	Seq_1102958	370460	0.99005	KB741293	YQE_12997	ENN70211.1.	Exon	Uncharacterized protein	IPR026082	ABC transporter A, ABCA	GO:0005215 GO:0005524 GO:0016887	transporter activity / ATP binding / ATPase activity	MKTPISMQLTWKKHIKTAIDKVKSIQYMNMANIWKYHVKVILWKNCLIRRRHWFLTLCEALVPVLLFLLIAYGRSKITALSKHEVINMTYNDPFLLSYGNPGINLEETQVLYAPSTTYHEDIIHRVQEKFQIINNNIHGFSNADQLLKYYARASNNSVVAIIFNSPPNSSNLEYTIRLHNQYYPWSTNRLYENQFTFMPGVGSSYIWQGFLTIQVALDMSFIEKEAERRGRTVPDIAFQALEFPYPPYKSDTGVTSLLMHYLPLMTLFSFIFVCPAVLKRVVEEKYSGIKELMRMVGMESWIIWFGWFVYSILPMFLSVVLLVQIMKWPLFGADYPVIEYTHSTILFAFLLLYCITITVNSLFISTLFYRPTSATLVGLLFWIMSYFVPKYLMAENSDL…
1529	Seq_1102959	400855	0.99005	KB741280	YQE_12424	ENN71025.1.	Intron	Uncharacterized protein	IPR011129, IPR012340, IPR024642, IPR019844, IPR002059	Cold shock protein / Nucleic acid-binding, OB-fold / SUZ-C domain / Cold-shock conserved site / Cold-shock protein, DNA-binding			MSNNPQWKSFQPPPDTLDQEPIIDFKTMTSNGKRSSTSFNFNRSGSNTRFSQEFPILGTEKASSSQMSYSNGLYSSSSTTHASARNFPAIGTFSMDSNNVFNSSGDSSMNTSSNIFSNGNSVSSSSYNNDSSNAANMGTRETGIIEKLLHSYGFIQCCERQARLFFHFSQFTGNIEHLKIGDPVEFEMTYDRRTGKPIASAVTKIAPEVIKKSLVGRSLLLKTRLLIKLENYEVMSEERVTGTVTTEVKGEGSGGDTMGRISYENRGECFFLPYTKDDVEGNVVLRSGDRVSFQIATNNRAAKLHISRGNLGACHVRLENPKHPVKYQGVVCSLKDSFGFIERADVVKEIFFHFSEAKTKEELRLGDDVEYTIHTRNVRFRKAANLVDLMGKEVACNIT…	CTTTCGGGTGCATCGGCTTCCTGGCTCCGTACACGAATAGTTATTGCATATGTTTGCCAAACTCCCCCAAGAAAACACACAAAATAGGTAAAAATAAAAA[C/G]CGTTGAATCCACATTCTTTCAGTTGCCTCTTGCCATCTGCAACTGCTTTTGAAATTTGAAAGTGTGTTAAAGAGTGAGTTGTTGATAAAAATAGACCAAA
0038	Seq_1102694	1584467	0.945274	KB740948	YQE_06140	ENN77314.1.	Unknown	Uncharacterized protein	IPR007846	RNA-recognition motif (RRM) Nup35-type domain			MEPMCVGSTPSPASPAVNPGFLPNFLIEDLPLSTPQNGNALPGHKKTPSSFRNKSNAKESQTLRQKLFSQAMAESPIPSSQSFEPVNEKVGPPKTSLFDALDSAKRPVAPILSSTVAQNESGLFNETLSRMHPEESFYRTNSFNSSRQNGSGEHWVTVFGFPSSVLSQVLCELSNCGVVADKYVPHQGNWVDVKFNNNSEVSRALALNGKCINANVMIGVQVRRTKENKENSSISTPNRARSLRYSFISPQPSNSVIPSQTVPHKSTGIVSKAMEYVFGW	ACAGAGCATAGATGAAGACAACTACATGTGACAGAGTAACTGAATATAATTATTTATCATTGACACTTTTGACGGGTTAAACACGACCAGAAATTC[A/G]CTCGGCTGGTATGAGTTGCAAAGCACCACGCCCAAACTATGTCAAAATTATACATGGTTTCTGTTCTTTATAAGAAGCAGTTTTTTAAACCATGATTTTA
0096	Seq_1102715	677899	0.975124	KB740969	YQE_06770	ENN76705.1.	Unknown	Uncharacterized protein	IPR007087, IPR015880, IPR013087	Zinc finger, C2H2	GO:0003676 GO:0046872	nucleic acid binding / metal ion binding	MLLRYNFQVGYISMLNQYDLLKVKIEKEEFICDLCNKGFAKSYQLSYHVKTRHQDAAFECSTCGKKFKTTRQLVAHTRCHATIKKEKELYQCEICKKVLGSKQGLVSHTKRHLKIYDMTCEFCGKGFFCAGSLRLHVNSKHTGKSNFVCNVCSRPCYDKTALKNHMVKHTAEYKNRSKVKCTQCGQEFLDDKYLRIHLKKKHVPDNRFVCDLCGKKLYSKSGLVDHMNVHKGLKPHKCEFCGIGFANSTTLRLHVRRHTGHRPYKCKLCDRAFNQSHSLKLSCFKVWKNLVCHVEFVKQFSQHH	TCTTCTCAGCATCTTGCAAGGTCCTTCTGACACAGAAATGGAATCTTGCAATGTAACTGCAAACGACGTGGAGGTTTTGATGGCAGAAATGTATTCTGGA[T/C]CAAACCCAAAAGAACATCAGTGTTTTGGATGCAGAGAACGTTTTATATCGCGAAAATTGTTGGAAAAACATGCTTGCAGCGGCCCCTTTTAGATGTTATT
0140	Seq_1102695	540762	0.995025	KB740949	YQE_06308	ENN77170.1.	Unknown	Uncharacterized protein	IPR006225	Pseudouridine synthase, RluC/RluD	GO:0003723 GO:0009982	RNA binding / pseudouridine synthase activity	MVELVDKATNTDDDPEVVPKPDSDVATCEPPPKMAKLETKALKAKRPGFTDDRYNETSYYIENGLRKVYPYYFTFTTFTKGRWVGERILDVFAREFRAHPAEEYERCIQAGTLTVNYEKVPTDYKLKHNDLLANVVHRHEVPVTSQAITIVHMDEDIVVVNKPASIPTRMRLVGFVASFPRLAGCGFDNVFAGGYRHETPVLSKSIRLIYVDEDIVVLDKPCSLPVHPCGRYRHNTVVFILAKEYNLKNLRTIHRLDRLTSGLLLFGRSPKKARQMEHQIRNRLVGKEYVCRVEGEFPDGLIECKEPIEVVSYKIGVCKVSPKGKDCSTFFQKLGFNGKTSIVLCKPKTGRMHQIRVHLQYLGYPVVNDPLYNHDVFGPLKGKGGDLGGKTDEELVRDL…	AATCTCTTACCAAGTCCCTGTTCCTCTTGGCATTTTTCTCTTTACTCTCGCAACTCTTCAGTTCAACGCAAGTCTTGTGTTAACACCAACTAACACCCTC[T/C]CGTTTTCTTGTAACAAAGCAAGCAGTATTACATTGATTTAAGAAAAGACAACATAAACATTCAGACAATAATGTATGTTTTGCATTTGTGTTATTGATTA
0145	Seq_1102740	182413	0.975124	KB740994	YQE_07469	ENN75932.1.	Intron	Uncharacterized protein	IPR001270	ClpA/B family	GO:0000166 GO:0005524	nucleotide binding / ATP binding	MCSSVDIEIVLKSHSTEEDSFTSLIHSIVIGDVSPIPVNKGKLLDLNAHKINWYVYTLDTDGPTTQVQADEDGEITLATHLTLPSKELFTLWENLYYEDNIKENILQYGKTMMEFSKKGINANIISCNRVILLHGPPGTGKTSLCKALAQKLCVQMRDVYSSGVLIEINSHSLFSKWFSESGKLVTNMFSQIKEICENSNLLVCVLMDEVESLAHARDQSISGNEPSDAVRVVNAMLTQIDQIKKCPNVLILATSNMTEAIDLAFVDRADIKQYLGLPSVPAIYKIYHSCLVELLKEHSKQLIKICEASVQLSGRTLRKIPFLAYALFINGTKNPDLRIFLDAMDKAVEKEHQQRKDFKTRK	AGTACAGAAGAGGATAGTTTTACATCACTAATTCATTCAATTGTAATTGGGGATGTATCACCAATACCCGTTAATGTAAGTAGCTGAATTAAAACATCA[A/T]CAGTATCAACACGAAGTAACTTGCATCAAGTCTTTATTGTAACTAACATAAGAACCCTTCCTTCACATATATGAAAAAGTTTATGCAGATTAGTAACAGC
0219	Seq_1102993	392842	0.99005	KB741247	YQE_11309	ENN72018.1.	Exon	Uncharacterized protein	IPR012259,	Dihydrofolate reductase	GO:0004146 GO:0050661	dihydrofolate reductase activity / NADP binding	MALKLNLIVAASENWGIGKNGTLPWKLKKEMAFFRTMTSATEDKSKKNVVIMGRRTWESIPAQFKPLPNRINFVLSRSGLNLDQYSNTQSFTSFREALDKLEESAFRQLYENVWIIGGSSLYKETFRSPHFHRLYLTKIHKEFDCDTFLPALPGNLKEISDPAVTEDIQEENDIEYTFQVFEVTN	GTTTTACTAGCTTCCGAGAGGCTCTGGATAAGCTGGAAGAGAGCGCCTTTAGGCAACTGTACGAAAACGTGTGGATTATTGGAGGATCCAGCTTGTATAA[A/C]GTGAGTTAACATGCACCTGCAAATGCCATGTAAAGACCCTTAGTTCGTCCACAGGAAACCTTCAGATCGCCCCATTTCCATAGATTGTATTTGACAAAAA
0233	Seq_1103010	36364	0.995025	KB741264	YQE_11775	ENN71547.1.	Exon	Uncharacterized protein	IPR026711	Protein male-specific lethal-1	GO:0072487	MSL complex	MNDNFQYESDAKLIDSRDCLTYDNQTGAYTNSPFEFDDFTDERVYGNYAENAEVSSSDASCQPIESEVKSLKDWLILHNDLIQQQNEEILEKEHRIYVLQRENEMLKERLLCIEKGVPYQPEQQPIVVDLENAIPSSPAEDMTQDSCTKYDQESKEDGVSSLLGEDVLSRSLEATNHQSNPVLDEAESQTSINTNEKTLANESELKIEDCIGTDLSDSFRTESDPTECGKDSLSEYNFTNEHQAETDQQLVSFIPRRPTNVGREQNVWEKIVKYCPPMNPTAFAKQMRMSPTLNRRQTVRAEVPRWRVKVFTSCYTMEGTENLDDEVYNKRHLRLEIDERRRKRWDVQRIREQRVIDKLKQRQERIANNGSKGENDQDLLYTLWPKMDDVKYVEMVDEL…	GAATCAGAGAACAGAGAGTGATTGACAAATTAAAGCAGCGGCAAGAACGAATAGCCAATAACGGTTCCAAAGGGGAAAACGACCAGGATTTGTTGTACAC[T/C]TTGTGGCCGAAAATGGACGATGTAAAATACGTGGAAATGGTTGACGAACTGCCAGTTTCTGCGTTCGGACATCCAATTCCGCAGGTTTTCCTGAAAGTTG
0262	Seq_1103010	41971	0.9801	KB741264	YQE_11777	ENN71549.1.	Intron	Uncharacterized protein	IPR002000	Lysosome-associated membrane glycoprotein	GO:0016020	membrane	MLLKSVVILLCVSCAFAVDVALPPQPPNITISPIPAPTTQKPTTTSSSLPTTITPKSTTTTTPTTPTTSTTHTPPTTPTTPTPKPTPKPTPKPADKPALNNYTGNYTGSNNICLLVKVAIQLEVLSNKTSSKVNVPENVKYTAVCPSNSSEQLTVVWGENNTISFGFFKEGSQYEIKSINATLTSADGNATNYFHEKSEFSVPDKLSYYCMKDQALNLTDGQSNVTLAKVHLSSFQYQAFMNTTSASYASVWDCDGANTSDVVPVVVGCVLVILVVLVLVVYLFGRRRCQARGYLSM	CGCACAGAAGAATCACCACACTTTTCAGCAACATCTTGCACTAAATTCTGCTTTAAAACCCCGATATTCGACGGAAAACTATGAGTAAGCGATATATGCA[A/C]TGATCATGAAAACAAAGATGGCTGTCAGCACTGTTGCCCCAGGGTGGCCAACTTTTCAAACGCGTATTACCGTACAAGCCTAACCTCCCATATTTTAACC
0263	Seq_1102740	796696	0.995025	KB740994	YQE_07496	ENN75962.1.	Intron	Uncharacterized protein	IPR002928, IPR001609, IPR027417, IPR027401, IPR000048	Myosin tail, Myosin head, motor domain, P-loop containing nucleoside triphosphate hydrolase, Myosin-like IQ motif-containing domain, IQ motif, EF-hand binding site	GO:0000166 GO:0003774 GO:0005524	nucleotide binding / motor activity / ATP binding	MERYKGIKRHEVPPHVFAITDTAYRSMLQEREDQSILCTGESGAGKTENTKKVIQYLAYVAASKSPKGSGAGGLEHQLLQANPILEAFGNAKTIKNDNSSRFGKFIRINFDASGYIAGANIETYLLEKSRAIRQAKSERTFHIFYQLLAGASAEQKKEFILEDSRSYSFLRDDNHIVPGVDDATEFQATVKSMNIMGMTSEDFSAIFRVVSAVMLFGKMQFKQDRNSDQATLPDNTVAQKIAHLLGLSVTDMTRAFLKPRIKVGRDFVTKSQTKEQVEFAVEAVSKACYERMFKWLVNRINRSLGRTKRQGASFIGILDIAGFEIFDLNSFEQLCINYTNEKLQQLFNHTMFILEQEEYQREGIEWKFIDFGLDLQPTIDLIDKPMGIMALLDEECLFP…	ACGTAGACCGATCACGTGTTGAACTGCAAGAGAAAACCATCAAGTTGCAACAAGAGGTTGAAAACGCCATGTCACAATTGGAACAAGCAGAGCTAAAGTA[T/C]GTTTTTTGAACATTTACTGCCAGAAGACGGTGTAAACGATTATTTAATGTTTTTAGAGCATCTGCAGCAGTTAAAAATCAAGTTACTATTGAGTCGCAGT
0289	Seq_1103007	1122565	0.970149	KB741274	YQE_11731	ENN71632.1.	Intron	Uncharacterized protein	IPR011009, IPR000719, IPR017441, IPR008271, IPR002159, IPR002290	Protein kinase-like domain	GO:0000166 GO:0004672 GO:0005524	nucleotide binding / protein kiase activity / ATP binding	MIWRGIFGGTYDTVHQQEQVLKAPKFRDERSKKCQDRRNLLSGAVSFALLGIGGLISALIILIADPYNILYEWKIQFGPGGEIFSLWEKPPVDLFLKVYLWNVTNSEEFMSGKAKKLKFQEVGPYTYREVLTHENITFNDNGTLTSIPSHPLVWEPTLSEGRKESDLLILPNIALLSIADVVSKKGLFTRLGLNLIIRQTNAQPLVQMTAKEFMFEYKSTLMNLGNTFMPSWIYFDKLGLIDRMYEFRGDYETVFTGTDGLSNSGLTDTYNGSPKIPQWASPCGNINGSSDGTKFPSKIKPNDTLLFFRKSMCRAKPLVHVADTVVDGFSGYVYHFPNDTDDNGRDFEKNRCFCQEKDIEQCKPRGLLDVRNCYYGFPIALSYPHFYEADPVLFDKVES…	CCTAGAACTTAGGCTAAAATTAAGCACGTCTTATTGAGGGCCAATTTGTAAAGCAGTGGCGTAACATACAGTTTCTATCTAGTGTAACATCACAGATCTT[A/G]TCTGACATGCTTTAGTTAAGACGAATTTAATTCAACAGGCCCATTATTTCGGCTAGTTTACTCACGTAGTTTAATTATACGTGATCATGGGTTACAAACA
0291	Seq_1102555	106043	0.9801	KB740809	YQE_04658	ENN78869.1.	Exon	Uncharacterized protein	IPR001199.	Cytochrome b5-like heme/steroid binding domain			MFKILVFLGFLALLLALHFSGVFDAVTVKTNLFTTSELATFNGVEQPFLYVALLGTVFNVTKGAKHYAKGQQYHVFVGKDASRNFVTGKFKEEDASDDIGGLSNKELKSLSDWMKFYNREYQQIGNLIGRYYDKFGEPTAYLHQMNKRMQESQDEEQSLQIDRQTFPPCNIEWDADRGTRVWCSDKSGGIERKWIGKPRQYYTVGSNIFRCACIHEENEKLGTIKEYPGCDKNSESCYIQTDK	TTATTGGCCGTTATTATGACAAATTCGGAGAACCTACTGCTTATTTACATCAAATGAATAAACGCATGCAGGAATCACAAGACGAAGAGCAAAGTTTACA[C/G]ATTGATAGGCAAACATTTCCCCCTTGCAATATCGAATGGGATGCCGATAGGGGTACGCGAGTTTGGTGCTCAGACAAAAGGTCAGCTATCACTTATTCGA
0295	Seq_1102962	963533	0.984848	KB741216	YQE_10868	ENN72528.1.	Intron	Uncharacterized protein	IPR023393,IPR001666, IPR023214, IPR004177, IPR031315	START-like domain, Phosphatidylinositol transfer protein	GO:0046872	metal ion binding	MLIKEYRIPLPLTVEEYRIAQLYMIAKKSREESSGQGSGVEILTNEPYKDGPGGQGQYTKKIYHVGSHLPGWIKSILPKTALMVEEEAWNAYPYTKTRYTCPFVEKFYLEIETYYYPDNGYHDNVFELSGSDLRNRVVDVIDFVRDQLYGADYVRGEDPSLYVSEKSGRGPLSDNWVEEYWNDVRDKAQPTPAGNAMMCAYKLCRVEFRYWGMQTKIEKFIHDTALRKTMLRAHRQAWAWQDEWHGLTMADIREIERQTQQALKRKMGQFEEDAIDEDDNLNNSASKEDPGKTLAATLGSIEVTEDSPLLSKGVNVPLIQTAGSSDCSDDNDSVPTKRETRRHSPRNLHSPGSSSVKSFDLQVGNWRMETLGRDSESASDEEFFDCEDSPSLAKWSSLD…	TAAAATCTAAAAACAGACTTGTTGAAAGGCAATCTCCAGTTCCAGGCCAAAAATAAACCAAGCGCAATCGATAGTTCATACTGACGGGCTTCAATT[T/C]ACAGTATTTACACAAGTGGTTTGCATTCGTCTTTCATGTAAGCAAATTAGCATCTGGATATGTTAATGTAGAAAACACTCTAGTGTATTATCGGATGCAC
0365	Seq_1102685	891941	0.99005	KB740939			Non-Coding							CTATTCAAAATCGTTGAATCAAGCATTCAACAAATCGAATCAAACTGCATAATATGTTAAATGTGGCAGACAAAAACATGTGTTTCTGATGTACATTAAT[T/C]AAGTGCACATGTGATGATCCGCTATTAAACATCTTATTGAATATGTCCAATGTAGCGTGTACACTTTGAAAGAGAGAGGGTGCCAGGAGGACTCATCAGT
0433	Seq_1102977	78938	0.99005	KB741231	YQE_11084	ENN72221.1.	Exon	Uncharacterized protein	IPR001619	Sec1-like protein	GO:0006904 GO:0016192	vesicle docking involved in exocytosis / vesicle-mediated transport	MNVIGAVKAYVDKMTDESEPGMKVLLMDKETTSVISMVYSQSEIQQKEVFLLERIDSPNYANSTGLRYLKCLAFLRPTQRNIELLCSELRNPKYGAYYIYFSNIVAKADIKMLAENDEQEVVKEVLELYMDYLAVNPHLFSMGLPCCMERLAWNQSALQRSVQGLVSVILSLKKSPIIRYQANSKLALDLGSRIEDIMNKESSLFAFGQGGHSLLLILDRRDDPITPLLNQWTYQAMVHELLTINNNRVNLSNIPGVSKELSEVVLSAEQDAFYAKNIFMNYGEIGQNIKQLMDQFQAKAKSHQKIESIADMKSFVESYPQFKKLSGNVTKHVTVVGELSSMVNKYHLLDVSEVEQEISSQNDHSSHLNSVKKVIQDDKIRHTDAAKLVMLYALRYQNH…	TGGAAAAATATATGTAATAAGCACCGTACTTGGGGTTACGAAGTTCACTGCACAGTAACTCGATATTGCGCTGCGTAGGCCGCAAAAAGGCCAAACACTT[A/G]AGATAGCGGAGCCCGGTGGAATTGGCATAGTTAGGGGAATCGATCCTTTCCAGCAGGAACACTTCCTTTTGCTGAATTTCACTTTGACTGTAAACCATGC
0455	Seq_1102924	581327	0.99005	KB741178	YQE_10234	ENN73180.1.	Intron	Uncharacterized protein	IPR007308	Protein of unknown function DUF408 / RNAP II associated peptide			MQDPLENYLKTARNAQQDEPLKISKEMLATAQRKKECDNRAMKIIHFSIEGKLKPEVFTRCLPFINQAYYQDIVEERAVAKLCGYSLCGKRIPEMPKKQYFISTKSNKVYDITERKNFCSNFCYKASIHIKKQIDNSPLWLRKLEDIPEYKLLPSSETGLPGDVIDQGVVKPVQCELNFTSVSSFAEASLGDIKKKGPESGKTSGFKKSSRLKSTMQTIKETEVEEEITVEHMSKTEKTQTQKRSVKTNKMNCIVSLPSIKENEVVSSPIEISIKHQAKRKPTDGFKLIDIEGVIRNAVADWITLDTCMFVHGEAKVKSVLNEKKMENYFEDLHIQELQREQQMKYMEICRRLQFREMADEKFDKALVEGHKLKPLPDFKQLKENTIDMKIKVRSFYGG…	TTGGTTTTAACCGATCTTTTCTGAGTTTGCGTCTTTTCGGTCTTGCTCATGTGTTCGACTAAAACCCAGCTTTTTAAGGGCTGAAATGCAAATAGATAGG[A/T]GCACAATACCTGTGATTTCCTCTTCAACTTCAGTCTCCTTGATAGTTTGCATAGTGGATTTTAATCTGGATGACTTTTTAAAGCCCGAAGTCTTGCCAGA
0606	Seq_1101844	157768	0.985075	KB740098			Non-Coding							ATTCTGGGCTTAATTGCCTGAAAAAAAATGGGTAACTCTTCGATGTTCCAACTAATAAAGCCGCTATCCAAAAATTAATTAAAATTTGCACTTTTTGGTT[T/C]GTTATTAAACCCCATTCCAATGCCTATTGACTTATAGTGTTAAATAACAATAAACATTCCAATATTTGCTCGTCCAAGCCCGAATTAAGGAAATTACAAT
0617	Seq_1103028	324930	0.994949	KB741282			Non-Coding							TTCAGATAAAGTTTACTCAATAACAGGCTGAATTTTTCAAATGCTTTTAAACGGCCTTTTCCTTGATGCTCAAGGCTTTGAAATAGAAGAAGCATAC[T/C]GAATAAAATGCACTAATTCCAAGAGGTGTAATTGGAAAAACACTGATTTTCGATTTGCCGGTAAATCCGAAAATATTAATCTTTCTGCACCTTTAGACTT
0654	Seq_1102730	913740	0.985075	KB740984	YQE_07208	ENN76242.1.	Intron	Uncharacterized protein	IPR008984. IPR000253.	SMAD/FHA domain			MIFLLEHLEGGDSITLPEEKDYVLGRKNCDILILNDQSISREHARLRVKVIPAPPPNLIFKLRTISLHCESKTTWGWIGDPGRQQIKVPDSIQRLQVGTVCASQFETYGFNPLWDSPKQIPFRVPHVYCISKRAKHGYENNSKATSESLQQQVHGQMVLGLHPFSSGKAHAYCQGSACVGARKTDSGSCFSWDEEPKTVSDISTSPLEHLLIKSDNDEDGDESFQVLVKSMAKQKKRMIPVNEIALAIVSCSCDVNCNPSFNKAAQVFAVPDDKTQLGNVLVGETQTQPAFSKSLAVETEKAIPESLPPDHWVRKVDAQPKPLKRLNGKEIESPLCKKPKLDNNTSKPTKWISLDQCINLPKRQENTSEASRIMANSTLQSQKRKASDDAEKCLKINPF…	CTAAATATCGAAAGCCGCCCGTGGCTGAGCATCTGTTTAGTTCCGACTTTGAGTGTACATACGACGAAAGGCGGAAAAGTTTGTTTGAGAACAAAATGTT[T/C]GTCTTTTTAAAGGCGAGCACTAAGAAGCAGCTTGAGGACGTTATTAAAAGCTGTGGCAAGTTTGGTAATGTATATTCTAGCCAAACTAGTTTAAATGCGG
0658	Seq_1102096	251646	0.985075	KB740350	YQE_02756	ENN80850.1.	Intron	Protein arginine N-methyltransferase	IPR007857	Protein arginine N-methyltransferase PRMT5	GO:0008168 GO:0008469	methyltransferase activity / histone-arginine N-methyltransferase activity	MEGQEQTEEKRKRMSCGLYTNWPESLKGAIQESFEYGFHFIVTQLTCPTFVKLFGGPDAQHVIGWTDRMLTSNEWGRLIVAELSRNIDVDSDVDDVRRSNKAILEKELGFASHLGVPAILLYLTKPKNTQLARIVNDKLVSGYTYSVWIQIPMVHASRADPIGEIEHDTWDWWNDFRSFCDYDKRIGLVLEIPDVKNAPSSEELDRWIGEPIKALVLKASFFLINQYGKPVLPKVHQDIVQRFMSIDVQYIIHLDVEAGDHSLYVKYMNFLGKKLYMCDTMSQFVQGCEDYLQNPLQPLAEHLEAPVYEVFEKDQTKYDTYQKAFHNVLEQWSENRIPVVMVVGAGRGPLVQAVLNVSNILSKKVKVYAVEKNPYAMNTLAHRNKFEWNSQVTLVNQDM…	AAAAGCACCATTTCGTTGTTTGCAATACCATTGCATTCGAATGTTACAATTGACTGCACACGAAATAATAATTAAATAGGGGAGAAGCTTGTATCTTGAT[T/C]CATTCACATAATTTCAAATTTACCGTATAAACTGTAAGCAAACTGAGGTTGTTAGTTGATACGCCCTGTGGCCATATGTGAGTCGTCATACTTTTACGCA
0744	Seq_1102783	1155822	0.979798	KB741037			Non-Coding							TATATTTATTATACTTTTGTAACAGGTACAATTACCTTCAGCTTTAAAGACTTTGCTCATTTTCTTAAATATCTTAGCAATCGTTTCTCAAGTTTGAGGT[A/C]TCATAAACATTTGCTCCCGAGATAAGTTCAATCACCGTGAATGTCCTACTCCATAATTGAAATAATTTGAACGATTATTAAATACAAAACGCAACAC
0758	Seq_1103039	151937	0.995025	KB741293	YQE_13003	ENN70217.1.	Exon	tetraspanin, putative	IPR018499, IPR000301	Tetraspanin/Peripherin	GO:0016021	integral component of membrane	ILDEGGVAAASHSGKPGRKPYRVKYLSFVDRKRVLVGLALLVVGILYKVNYTKYTEAIPDDLSSIQYVPTIAIVVGAVIFFIAFLGCCGTLKSNTCMLTWYGAILIVIFLVQVGLGVFALLQVKNETELQAQVENQLTTIFGKNDTELINLIQLNCCGTTGPSSWAPASIPKSCYSTVDGTLFQNGCVDSLSNFLTSSVKIIGIVAIAVSAVELIGATLALCLTSCIRDKRRLGSYY	AAGTAACACCTGCATGCTTACTTGGGTAAGTCCAATACTGTCTTAAGAACATGTTGTTTCTAAGTCGGTATTGGTAAGTCGCCTTCCTAATGCCTCTTGA[C/G]TGGAAACAACTGATCATCTGGTTTCAGTATGGAGCGATACTGATTGTGATCTTCCTGGTACAAGTGGGCTTGGGAGTGTTCGCTCTCCTCCAGGTTAAGA
0821	Seq_1102725	416297	0.995025	KB740979	YQE_07074	ENN76413.1.	Intron	Uncharacterized protein	IPR004545	ErbB3-binding protein 1	GO:0003700	transcription factor activity, sequence-specific DNA binding	MADDKDVEKTIAEDLVVTKYKMAGEIVNRILKLVIAKCVPGASVKAVCLYGDELLTEETGKVFKKDKDLKKGIAFPTCVSVNNCICHFSPVPSEPDCVLKAGDVAKIDLGAHVDGFIAVVAHTIIVGANPVEKITGRKADVILAAHYASQAALRLLKPGNDTYAITEAVQKAAEAFKCKPVEGMLSHQLKQFKIDCEKTIIQNPNDAQKKEHEKFELDKHEVYAMDVIVSTGEGVGKETETRVSIYKKTDETYQLKLKASRMFYTEVRTKHGNMPFNLRYFEDETKAKMGVNECVKNKLVEPFQVLYEKPSEVVAQFKFTVLLMPNGPHKITGLPVELESYESEHSITDADLKSLLNSSANPKAAKKKKKKSESNSTEPQPMECEVFEI	AATTATTGGAATTAAGGTTTGCGCGCAAATGCTTGCATACCGACTCACATGCAATCAAGAAGTCTCAAAGGTTGAAACTGAAGTGGTTGAATTTTGTAAC[T/C]TTTTGTCTATACAATTTGTAGAATCAGTCCCAAATATTGATGATATTTATGGCAATGAGTTGGATTTATTTGGCCAATGTGTTTCGGAATAGCATTTCTC
0872	Seq_1102685	879131	0.995025	KB740939			Non-Coding							GAGTTGCATTCCTCCACATTTTCCTCTAAAACATACCATTTTCGCAAAAAAATATATTGGCAAGCTGACGTTTGTTGAACAACTGTGTCTGACCGGAAAT[A/G]AACATGAATAATATTCTTCAATTTGATAGAGCGAAAAATCCCTATTTCGAAATTGATACTTTCTATACACAATTGTTACACACATTTTTTAGTACATTTT
0914	Seq_1102785	365339	0.985075	KB741039	YQE_08867	ENN74544.1.	Exon	Uncharacterized protein	IPR008657, IPR010987, IPR025714, IPR029063	Jumping translocation breakpoint			MIELCPKKPMLLGIIFLGALTLLVLVLESYWTENNRTAARKNRFIVEQNSSCFEKEPYVVLKECEPCSAFELRSKSLGVCIHTQYIEILRCANGKTVTRSCDKAAFYDEQTFWIFEGLMLVLSLISTLCVKARKRVLNLDFDLVHEAPELAQLCTWPVILLENYVISGLCSVARQICRTSEKQTVQKLLGFRGACLVTCAESSVWTQFCEIDITCTINKVLSHQFLQEGHFNLPGDIVKYENHLSQPSSLISTKSRADINVLHDYAEGPYFTLADFILYPCFQVFFKYCQYLAVEPQLPLINAWFDKVQQHNFPGVSFQLSNLETNQSCEKKVIVPEIPNVSLYTADPTRALSGNHTNQNKIEAALSLIDTYKADIANNVLPFGFYKCFDWYSIPLCAN…	TCATTGTAGAGCAAAACTCGTCCTGCTTTGAAAAGGAGCCCTATGTGGTACTGAAGGAGTGTGAACCCTGTTCAGCCTTTGAATTGCGCAGCAAGAGTCT[T/C]GGTGTCTGCATCCATACTCAGTACATAGAGATATTGAGGTGTGCAAATGGGAAAACTGTAACTAGAAGTTGTGACAAAGCTGCATTTTATGATGAACAGA
0944	Seq_1102743	24792	0.985075	KB740997	YQE_07566	ENN75836.1.	Intron?	Uncharacterized protein	IPR000504, IPR012677	RNA recognition motif domain, Nucleotide-binding alpha-beta plait domain	GO:0000166 GO:0003676	nucleotide binding / nucleic acid binding	MAKQTRNSNQKPKIKKKSNGSVRRKAVFTKSNPNFKKTPTMLNRKMQDVRQKLILKKRTVTDARDVLAKMAKTHDARSRLDRMRSKQENRKTTPIASSSSKIKVIGKNIVQKVDVHGKISLVTNKARNTSNINLAIQKQLGLLPATRMPAKRIQYRKPQSPKSVTPTNKPVRNERSYGPSMAEAARVYNKEMYRWLKPDLRPASHLINALEPTRQAMRDVMREELLMANRGWSNLITPKPMRLQPSGYVDLDAADDDVDMPVLHLPASRVALKGFSRTSNVHSRLDGNQDQFNSHGIMSDIKTKVVIPVGHRIVVSNLHPSVTEDDIKELFEDKGQLLSAKLVRPGVAEVIYKHLKDGQKAVDTYHNRQLDGQPMKCLLVNKRPVYQPSGAALSNLESS…	TGGTTGCTGCTGAAATACAGAAAATATAAGTTAAACTGGTATTTGTTGGAAATGAAATGGATGATTTTACTTTCTTGTCTGTTTGGCCATTGTTTGACAA[C/G]TGAGAACTGTCGGACACTCAAATATGAATACGTTTTTCTTGCGCTGATCTCGGTTTTGTTCTAGGTAGTATCAGTCTGATCAATTGGCCTTCTATTGCAA
1027	Seq_1102739	317258	0.985075	KB740993	YQE_07394	ENN76016.1.	Exon	Uncharacterized protein	IPR002885.	Pentatricopeptide repeat			MLSTDVTPAQYKGPYERKQNFEFPAPFRDKRFRALPPGESEREFLVRAKMDPDSFGEKLEETEEDAGDLEEERHIGEQPLASQRLSTKQYATIIKDFLRQRKIKEAIDVLEVKMLKEDRVKPENYIYNLVLGGCGRVGYTKKAFQLYNNMKKRALTVTAGTYTALFNACSNSPWPADGLARANQLYGIMQEKGYTPNDTNYNAMIKAFGRCGDLQMAFALVDQMREAKLPLRDDTVSFLLQSCISDKEAGFRHALLVWRKLTEKRVKPTIYSFNLLLRCVRDCGLGDLEATKQVMEKLLNVERAQLALVSGADQTALIAKGTDGDVSDLRPNLLAAVPHLGSVLSISEVKNPEDRLLLLGGCQGFIETMLLHKCAPDIKTFTLLLDSLPKTTAAEKELI…	AGAAGCCCTGGACTTGGTCAGCCAAATGAACCAAACTGGCTACACGTAAGTACAAGGCGTCGAGGAGGATTTGAACATTCTTCTACTGTTTGTCTGTTTT[T/G]ATGGTAGGTTGAACGCGGCGATTTTGGGAGCCATGCTGAGGCAGGCCTGCGTCCATATGGAGTTCGACTACATCTTCGAGGTGATGGAGTTGTGCCTTCG
1033	Seq_1102698	37245	0.99005	KB740952	YQE_06366	ENN77129.1.	Exon	Uncharacterized protein	IPR026682	AKT1 substrate 1 protein	GO:0032007 GO:0048011	negative regulation of TOR signaling / neurotrophin TRK receptor signaling pathway	MFSCNCLNIVIEIEKHDKTVKREDLLLDAQEQADEIFNSDSWYIAKLQNIKRAHPGLIASKQIDLWTISHCLNCDVETHAIHKEKGASCVFINAKLLNEMAINKFKTSGLVSTIFNIVVNPNANGFDTSVVDTYPNRNVAKIIKDVNDVFTNYIREEQAAVEERVKKYSDEQYELLNGLKDKAYKEREALVRIIQKAAIEGALIQDLSPKSPKAFGNVSSDKHSKSINNSPEVPFSPKRPKSNTGSDKPKLEHVVDDMMFTFETDEFTKPNFHAAGEFYSDSEEIEEAEDAMVSVTGMAIIHDRSAGWDGLVAKSCPVDIPNFSQLVRNNSNQSKIDGVGIDGLSPKGNGQVDIAASMKALARSVHGDSIFGDLPRPKFSTQI	CTTGGCAATATACCAACTATCCTGAAAGCAAACGCGTTTAGTAAGATGCATCACTTTCTTCAGGTTCCGCAAATGTACTTACGGAATTGAATATTTCATC[A/G]GCTTGCTCTTGAGCGTCCAGCAGGAGATCCTCCCTTTTGACTGTCTTATCATGTTTCTCAATTTCTATCACAATATTTAGGCAATTACAAGAAAACATTA
1128	Seq_1102957	183754	0.975124	KB741211	YQE_10556	ENN72751.1.	Exon	Uncharacterized protein	IPR018034	KRR1 interacting protein 1			MGKIELFQEESDSEYELNVNNAYAKNYDVWRKKEELHKLQARYGEGVLDDSDSSSSSEDEEVTFNEEDDKAFFKTLACLRSNDPRIYDKNYHFFKDRQADAAKGKAVKEKPLYPKDYQRKMLLEHGPNLSDEEIEPEAGPSYVEEQEQLKKKIIEVAKLDDDEEDEAGLGGLLQIRRKTKQEQKETEEEYRQWLKGQTEDIQDEETKAELKPLRDFWNHPELDEDEKYLRDYFLNKRYLEEDRGDHIPTYEEIVNPIDETELEKQEEFEHKFNFRFEEPDQDFIKRYPRTIENSIRRTDDKRKAKRAETKERKKREKEEKMAEIKKMQELKRKEIEEKLQKLKEVTGATDLAFGDEDVDGEFDPEAHDKRMQSLFNDEFYQGQETDEKPEFPDIDKELE…	AACGGAAAAGGAAGAAAAAGTCGAAAGTGGCTGAAGCTTTGAGCCGCCCAAAGCCAAAATTCGATCCCAACGAAAAGGAGTATGAAAAGTACTTTGACGA[A/G]TACTACAAACTGGACTGCGAAGATATCATCGGCGACCTTCCATGCCGGTTTAAATACCGCGAAGTTATCCCCAATGACTTTGGATTAACTGTGGAAGAGG
1250	Seq_1102481	1278058	0.99005	KB740735	YQE_04392	ENN79208.1.	Exon	Uncharacterized protein	N/A	N/A	N/A	N/A	MRICWRALIGYGFVFWAILCLMDLIGITHVHKYSKELDELYEKPVVVKKIEQQLEPHLAKGIRFGWSLLLWNTVTFVISIVICSIGRNVAWMLWSLYRLYRNKLVCSQLNQYTRNPGSVSRIPIMVKSARSSETNFSKPEPRSRIDVDKSCPNLLMQRSGSNRSSATDLTTKTCRTLFRKDIYLCERPELSIEQQLEIQCKRLREELHRLQTTSLKEHAVLSRKLESVNKEKKELVKQLALTQKENRAAKQQLEELLQEKTALVIKLENATKEFKCNTKTKKVALAKLEEVTNNVEDLRQQLEQVTRDKEILDKKLKLLEIEYNKMHERFIASQQKLYDRSNNEHLPERDTDNEKHYYMETFSFGELDSTIPPDIQQTAGVLASMSQTELDMRTIQEKI…	ACTGCGTGCTCTTTTAGAGATGTTGTTTGCAAACGATGCAGCTCCTCCCTAAGCCTTTTGCATTGAATTTCCAGTTGTTGCTCAATGCTGCAAGGAGAGT[C/G]GAATAAATGAGCGGCTTCGCAATGTCCACTGAATCGCACCTCAACTCTGGACGCTCGCATAAATAGATATCTTTCCTGAATAGCGTGCGGCAAGTTTTTG
1258	Seq_1101814	8821	0.965174	KB740068			Non-Coding							ATGAAAAGGTTCAAAAACCTAAATACAAATAGCAAGCAAGGAATAATATTGATACGACAAAACCGTTAAACACGACGATACATAATGAAAAACAGATCAC[A/G]ATGTACAAAAAATTATTGCAAATAAATTATTTTTCTCAGCCCCGCTTAAAATTAAGTCACATTCAGACGAAAACTGCTGCAGTTCCCTAATCTCCTGAGA
1320	Seq_1101866	313269	0.99005	KB740120	YQE_02285	ENN81318.1.	Exon	Uncharacterized protein	IPR022092, IPR022091	TATA element modulatory factor 1 DNA binding			MSWFDAGALANIAKSALKEAQKTIDKALDIKEDAESIQPVNTPVDTNSDDFFGTWGISQSGNVTGSKEEAVDEATKQSKMTTSIWGSFTGSFFVDNTTPKESHSHSVESLDDSIGIEEEKDFSKSKLVVQCREDDQLNEESINKLQTPVADALVEVDLDSECSQLGQSQSVVSIRKHVDKSQSLANRLSVISSEGSKNNSESIDVLTSTECTTTPESDILSFGLSTSNSSEVHGFKQNSESVEILGESVTSLSSVDIIGSDSANSRRLSQHTDEFVSPLESPCVEGKLSLPSEQISPESIEIIPEEQDENSVAEDTMSYTSISESTSATVLDTVFNIHIKPQKMLKDTYNSDTGSLSPDRSFGIGEAITRAPGRSMHLPLQQVSHNHILIDTQPQSINK…	GAGCTTAGAGAGAACAGCTAGAGAGGAGTGTATTAATATTCGGTCGAAATTAGCAGATATAGAAGGACAATTAAGTACAGCCCGCCATGAGGCTGAAATG[A/T]CCAAAATGCAACTGGAACAGCTCAAAACTGAAAGACAAATATCGGAACAAGACCTACAAAGGTACATTTTTAAAACCCCTCTGATTCTTTGCATTATTAA
1324	Seq_1102516	356735	0.965174	KB740770			Non-Coding							CGTTGCGCTACAAAACACTTTATTTTTAACGCTGTTATCGATTGTTTACAAGTCGCAAGAATATTTTTACTGTTGATGTTTTGGATGCCCAATAAAAATT[T/G]TTGTTGTCGAAATTACTGAGTTTATATCTGCTACACATAGAATGGAAACGATTTTCTACAAGTGAAAAGTTTATTTCATAATTGTGAATACTGCAAAAAT
1328	Seq_1102902	354428	0.965174	KB741156			Non-Coding							AACGGCAGCCGTAACGTCCATTTTCCGTTAGCCGATAGTTGCGCTCTTTGGATTCTTCTACAAAACCAGCAATTAACGACCAAATAAAACCAACTTCACT[T/C]TCATGCTTCATGCGTTCGAACGAAACGAAACCCACGATACACACGGTTTTTATTGGGGTTGTTTATGCATGCGCAGGAGATGAGACTTGAGATGAGTGTT
0203	Seq_1101853	71686	0.975124	KB740107	YQE_02240	ENN81350.1.	Exon	Uncharacterized protein	IPR001873	Na+ channel, amiloride-sensitive	GO:0005272	sodium channel activity	MAMKKSSIWNSIADNTKYSVSISSISGVSYICNNGKRSLIERQLLGSEYADFINYLQDLAFKNYMSYHEYKEYSARIKREFLHPDQYMEVLDEVTLNIAETTGKPAINFPMKQKPNSTKGVSHIYFHAPNEVMEIMDRKDTLPHQRFLTSKYEADVVQTSQNVLPLTVEQKNCRLPLDYGEEPLLHSPVYSYNLCKFECRIKIALKYCNCTPYYYRRLAQLIYARDSSIECPNCLQNCDVYVFRGYETALPYTFLQTTLDTGIIFPNIVYIRNLVYSKIDLTDVLRQLVASSIFHNHQSAAESSSPQSGQITVKRATIT	CGTTTAATCCTCGCGGAATATTCCTTATATTCATGGTAGCTCATGTAATTTTTGAACGCCAAGTCTTGCAGGTAGTTGATAAAATCGGCATATTCACTTC[C/G]AAGCAACTGTCTGGAAATGTTCAACTTCCTTAAAGAAAAGTGGATGGTTTTAGTGAAATAAAAGGCTCAACAAATTGAACGTTACACACCCAAATTCAAA
0659	Seq_1102774	1999003	0.995025	KB741028			Non-Coding							TATTTAATTGTACATTGATTTCTCAGCCTTATTTCGCCTTCAATCAAGACATAATGGACATTCTTCAAGTAGCATCGATAGGCATATGCCAAAACACTTC[A/G]TCAGACGAAACTATAAAAGTTTCCGCTTCAAAAAGCCACAAATTAAATTGCCCTAGATGTAGGCTATGTCGCTCTAATGCCGAAAATCAACTATGTCCAC
0844	Seq_1102594	851665	0.9801	KB740848	YQE_04869	ENN78697.1.	Intron	Uncharacterized protein	IPR000402	Sodium/potassium-transporting ATPase subunit beta	GO:0005890	sodium:potassium-exchanging ATPase complex	MVVGKPEDNGEYIDGRFREPSYETKWESFKKAIYNPSTNAVFGRTGKSWAQLLLFYAIFYVILAALFAICMQGLFATLNDKEPTWTLDKSWIGTNPGLGVRPVSNRFEEGSLIWYNMTNQTQIGKWVHLINDFLAPYNASQTGTNYVNCDFDKPPGEGQVCATDLSKLGNCNHGRAYGYNSSSPCIFLKLNRIIGWEPEYYTTAQADMPDELKIHIQNNTSSELEKKQVWVSCQGVDTIDRQHVKEFRYYPQGFASYYYPYRNYPNYLSPIVAVEVINLTPNVIISIECRAWAKNIIYRGGVLNRAGSIQFEMQVDAATESHK	TATTGACAATTTGTTAACATCAGGTTCAATGCTTATCCGAAACATATTTGATTTTTATTTAGCTACCTGCTTTAGATGATCAGGTTCTACAGTTCACGCT[C/G]TGCTACAAGGCCAACTAACTGGTGAGAAAAGTAGAACCAATTTTTTCGTTCGAGAGGTTAATTGATTTTTAAAATAAATTGAATCAAAAGAGTTCAGACA
1431	Seq_1102748	854073	0.9801	KB741002	YQE_07724	ENN75765.1.	Intron	Uncharacterized protein	N/A	N/A	N/A	N/A	MESYERQTFEQFGEENKTEMTLTEILTNETNQVTTVVVFVIAAVVVIILIFVLAVFIDCRQQKIEDFKAKSLRKRMRRKIERAFPVLPSIGETSQMGDEQTIVNHMEQQATSSHADVV	CAAAAGTCGAAAGAACCACTGCAGCAGGAAATCACTAGGCCAAATCAATAGGTAAAGTTAAGAACCGCCACTAAATAACGGACTGGAATGTATCATCACA[C/G]TGCTATTCTTATCTTGGTATAAAGTAATTATTTATGCAAATGGCAATAAGCAGCTGTATATTTAGCGTTAATTAACAGATCTCCAGCAGCTTGTCGAATA
0010	Seq_1102959	1726168	0.99005	KB740848	YQE_04869	ENN78697.1.	Intron	Uncharacterized protein	IPR000402	Sodium/potassium-transporting ATPase subunit beta	GO:0005890	sodium:potassium-exchanging ATPase complex	MVVGKPEDNGEYIDGRFREPSYETKWESFKKAIYNPSTNAVFGRTGKSWAQLLLFYAIFYVILAALFAICMQGLFATLNDKEPTWTLDKSWIGTNPGLGVRPVSNRFEEGSLIWYNMTNQTQIGKWVHLINDFLAPYNASQTGTNYVNCDFDKPPGEGQVCATDLSKLGNCNHGRAYGYNSSSPCIFLKLNRIIGWEPEYYTTAQADMPDELKIHIQNNTSSELEKKQVWVSCQGVDTIDRQHVKEFRYYPQGFASYYYPYRNYPNYLSPIVAVEVINLTPNVIISIECRAWAKNIIYRGGVLNRAGSIQFEMQVDAATESHK	AAAAAAATTCGGTCAAATCCCAAAACGATTTCAGAACAATTTCGCACTAGAAACTGGGGCACGAGAGTTTCAAAATCCTCCCAGAGAGAAGTAACAATCG[T/G]GAGCAAAACCATACATAAACATAAGCTAATCAGTAGAAAGATTAGTGTTCGATCTCATAAATTACACTACAATATATGAATGGGAGCATAAATTATTCAA
0011	Seq_1103034	755091	0.99005	KB741288	YQE_12635	ENN70690.1.	Exon	Uncharacterized protein	IPR002401, IPR001128	Cytochrome P450, E-class, group I / Cytochrome P450	GO:0005506 GO:0016705 GO:0020037	iron ion binding / oxidoreductase activity, acting on paired donors, with incorporation or reduction of molecular oxygen / heme binding	VLLVSLIIWIKYCNSYWERRGVPGPKPWPLVGNIGSHFMGRCTLGATMREIYKRPGVRYFTQRCTKETDTASGRMLERMEYLNDNREHSLNVQHPRRNSKTCMVFVLSVLVSYSKNTFEEMTIQSGDRLGTYEGYPFVGMFRATQPVLLVRDPNLVTQILTKDFASFRNNEITVDKKSNILLGHNPFVLKDQEWKDTRHMLTPGMTNIACIFVKFIENHPTAASDGIETRALTKRFTLDNVAKTAFGVDGKAFESYEDISDFNKLVDQFLKPGTVQSIFIALTQIFPGIVNLASLSVVKPEVESKLIEIISDVLKHRRANNVEASDYLQFLIELSKAKHFGDTEITAHASTFFLDGYETSSLTLSFLLFNLAQNPEYQNKIREEIKKYELENKGQLTYD…	GTTACACAAGTAGTAAACCACAGAGCATCAAGCAATTTGAAAATCAATGATTATTTCGAGTTCATTTTACAAATTGCTAAGGAAAAAGGTTTAAGTAATA[T/C]AGATATTGCTGCACATGCCACCACATTCTTTCTCGACGGTTATGAAAGTTCCTCCAACGTTATGACAAGCTTGCTAATGAACTTGGCAGTGAATCCGACA
0051	Seq_1102725	596144	0.995025	KB746759/KB632379	YQE_00495/YQE_07087	ENN83141.1 / ENN76426.1.	Exon	Uncharacterized protein	IPR029909, IPR004000, IPR020902	Actin-related protein 1 family	GO:0005869	dynactin complex	MEAYDVIVNQPVVIDNGTGVIKAGFAGDQIPKCRFPNYVGRPKHIRVMAGALEGDIFIGPKAEEHRGLLSIKYPMEHGIVTNWNDMEKIWTYIYSKDQLNTFAEEHPVLLTEAPLNPRPNREKAAEIMFETFNVPALFISMQAVLSLYSTGRTTGVVLDSGDGVTHSVPIYEGFALPHSIMRADIAGRDVSRYLRLLLRKEGIIFRTTAEFESVRTLKEKACYLSNNPVKEESGESESINYTLPDGSVIKVGHSRFRAPEILFKPDLIGEECEGLHEVLVYSIEKSDLDLRKVLFKNIVLSGGSTLFKGFGDRLLSEIKRLSPKETQIKISAPQERLYSTWIGGSILASLDTFKKMWISKREFDEEGQRAIHRKTF	TGTTTTGGCCGGCCAACACTGAAATATTAACATGGTATTCTGATCGAGCTTTATTAGTTGCCACTCACTAATTGGGAAATCTGCATTTGGGTATCTGATC[A/G]CCAGCAAAACCAGCCTTAATAACGCCTGTGCCCTAAGAAAAACAACCGATGTTGTCACCAAAGAACTTGGGTAATTCATTGATAGTTTAGTTTGGTAGAA
0052	Seq_1103012	620918	0.950249	KB741266			Non-Coding							GTTTCTTCAACTTTTCACACCTTGAGCGCCACTCAAATCTTGTCCATCTATGTAAAGCCTAGACTTGATTAGAATTAATTCCGTACTTAGCAACAACGCT[T/G]TTTAGTAACATCCGTTTACTGATTAGGTATCTTTAAATGAGTACAACAACTGGTTGTTTTGTTGATCTTTGATGAATTTCTTGAAACGCACCATGTGCTT
0054	Seq_1102715	486733	0.99005	KB740969			Non-Coding							AAATCATCAAGCATTCATAAAAACATGTCTCCACAACAAATATACGCATACATACAAAACCGATCTCGTCCATGGCGAAAATTCAATCTTTCAAGCAATT[A/G]AGAGACTTTACTTGGAAAAGTTCTGTTCATTTCTACATAAAAGAACTGAAGCTAAGTTTTGCTTGTGTAAGAATTCCAAGGAATTAGTAAACGGTGGCCA
0055	Seq_1102721	2766429	0.985075	KB740975	YQE_07032	ENN76583.1.	Intron	Transporter	IPR000175	Sodium:neurotransmitter symporter	GO:0005328 GO:0015293	neurotransmitter:sodium symporter activity / symporter activity	MDLNILEPIKILNKTISSPLSVGRLFSYIHKLQVLELFATVVNGRCEIVIYRIYLHDFFCRTRINQFRKMSKTNGIENPTFVPEPDDSPNEKQISATNNEKAEETDLDDDAGNRAQWGNSVEFLMSCIAMSVGLGNIWRFPFTAKENGGGAFLIPYIIVLTVIGRPLYYMEMALGQFSSRGNVKMYEKLSPVLKSIGFGQLIGSVCVATYYCCLMAITLFYLAHSFTFSELPWTQCKDSWNEYLTEIAGYCVPSTGDYTIEPNRTSITSSELWFRIEVLRQTDDISNGIGSPDWRLTLCLLASWVVTFLVSVRGVKSSGKASYFLALFPYVIMITLLIRAATLEGAGNGMFYFIDTDFDKLKEASVWYAAVTQCFFSLNVGFGSIIMYSSYNPFKHNIN…	CACTTAAATCGCCTTATCTGTGAACACACGCTTAAAACAATTAGTCAACATTCTTGCATGCATATAAGTATTGCATGTAAGTATACCTGAAAGAGATATT[C/G]GTTCAGTATAATGAGGGAAATTAGTTAGCTTTTTCGTGACTTGAGTGTGAATGATAGATTTTGGTGTTCAAATGAGGACGCCGGTGGGCTCTTTTTTGTT
0074	Seq_1102669	3024247	0.99005	KB740923	YQE_05438	ENN78287.1.	Exon	Uncharacterized protein	IPR009976	Exocyst complex component Sec10-like	GO:0006887 GO:0048278	exocytosis / vesicle docking	MMQQYIKELEQEPFDAEEFVERLAWRTIAETKTEGDEGDINPSLLHDSFVQAIKDLTLLQERQQKKCERLESVVREDEAMFFQEIYTLLEQNKQSIDTFQELDSKINHVATKVLHLGDQLDSVNGPRARVVDAHKLMSHLSEFLSNGPLTSSIFNDPYRVDEAADVIQKLFLISQDLPSPKFESVKRKIERTYSDIEKALIEDFVRAMSKEDLIRMKAIANVLSQFKGYSQCVDAYIDQSQMGCLLSKDIFANLLPLCKHNYEIIKEVFNNPEQVMAKFVLNLYQLKLSDYVESRLSSKVGSYEYLQILYELYSKTNQFSSELSVYNLGSDQNYLTKLTTKIFNKYINDYIQIELKCLRERCTHNLQKYYDSKSHQKKQIQSGGFQDLRRDLQAVIGTR…	ACAGTTCATCCTAAAACCAAAGCAAAAACGGAACTCAAGTTTAAAAAGTACACACACTGTTTGAAATTATTGGAGATCAATACACTTATGACGGTTCGGA[T/C]CTTCCGTAAAATTCATAGAAAGGGCAATGCACTGGACACTCGTTCTGGGTCTGAAATTACAAAATTGCTGATTTCTATAGTTGACTTTCTACCTACAACT
0081	Seq_1102687	208351	0.9801	KB740941	YQE_05855	ENN77559.1.	Exon	Uncharacterized protein	IPR002347, IPR002198	Glucose/ribitol dehydrogenase, Short-chain dehydrogenase/reductase SDR	GO:0008152 GO:0055114	metabolic process / oxidation-reduction process	MSFGKYQTEIICCAIPLIFVLIGLILKFLNKRSKKSLLGRHVVITGGSSGIGKALAILAAKKGAHVTIVARNVDKLRVAMQEIEDHANEAQKINSASIDVSDKEAIEKNFAELESTVGPIYMLVNCAGLAICGRLEDMKQNDVKHLINVNLLGTIYPIQAVLPKFKERKEGIIVLTASAVALMGMFGYSIYSSCKFALRGLAESLYMEVKPYNISVTLALPPDTDTPGFENENKTKPKETKIMSESGGLYSAETVATQLMNDALKQHFFSSVGFESFVLTTLCIGMSPFHSLVDVIVQSMVIGPFRLFAAFFVKYFESIAIKCYNEEKDKQQ	CATCCACCAATGAGTGAAAAGGACTCATGCCGATACAAAGTGTAGTTAAAACAAAGCTCTCAAACCCTACGGAGCTGAAGAAGTGTTGCTTTAAAGCATC[A/G]TTCATAAGTTGGGTAGCTACAGTTTCTGCCGAATATAGTCCTCCAGACTCTGACATGATTTTGGTTTCCTTCGGTTTTGTCTTGTTTTCATTTTCAAATC
0103	Seq_1102888	1287	0.975124	KB747621	YQE_00650	ENN82986.1.	Exon	Uncharacterized protein	IPR006941	Ribonuclease CAF1	GO:0003676	nucleic acid binding	MDTEFPGVVARPIGEFRSSADYQYQMLRCNVDLLRIIQLGLTFLDDTGKTPGGTYTTWQFNFKFNLQEDMYAQDSIDLLTNSGIQFKKHEDDGIEPLEFAELLMSSGIVLMDNIKWLSFHSGYDFGYLIKLLTDNNLPQDENEFFELLRLYFPTIYDVKYLMKSCKTLKGGLQEVAEQLELERVGPQHQAGSDSLLTGMAFFKMKEMFFEDTIDDSKFSGHLYGLGTSFALNGSSSYGQDNGENTNSS	GGGGCTCTGATTCCAGGACGTTTCCAGAGAGGATATGTATGCTCAAGACAGTATCGACCTACTCACCAACTCTGGAATACAATTCAAGAAGCACGAGGAC[A/G]ACGGAATAGAGCCTTTGGAGTTTGCTGAGCTGCTGATGTCTTCTGGTATTGTGCTCATGGACAACATTAAGTGGTTGAGTTTTCATTCTGGTAAGAACTT
0130	Seq_1102481	224927	0.975124	KB740735			Non-Coding							AAAAATTGAATCAAATTTTAATTCATTTCTGTAACGGCGAAAAAGGCCCAAACGGTGTCGATCCCCCTCTGTTCATGTTCAACTATTTTCTCCTCTGTCT[A/G]GCCATCGTCCCTTTAACGTATTGTTTAACACATAACACACACATCCACCCTCCTCCTTATCCGATCAATTCGATCTTAAGGCCATGCTCTGATTAAAGCT
0147	Seq_1102748	172360	0.985075	KB741002	YQE_07683	ENN75723.1.	Exon	Uncharacterized protein	IPR000244	Ribosomal protein L9	GO:0003735	structural constituent of ribosome	DVYDLTSNPPHCLYHRTFNSPICKDHLYALVRDKSCLSSTCLCFGFIRFVVLLSGSLVNETSIKIFPFLQMMLRTAISSFNRISGHNSFLNVNSCLSDQVRTTYMLKRKFAPKLHRKGATPKNLLAKHYVYELIRDTNTVKKPDIEVVLTAFVDGVGNLGDKVTVRPLFGYNNLLLPGLAVYATPENIIKYKRETDESSQKVRYSSSNALLMMKTLSRHILSVVMNKDHPWTIQPWHIKASFRKSGFVVPEHAITLPEQQITGPDMSLENKQFYVTVTINKSESVDVRCRLHHWSTEVVERLPYVEKFWDIPTDVIHPEFADVLQRMQGEKETKNVDHCE	GCGAAATAAATCAGTAGTTGGACGTTGTATTGATTGAGGAGGGATCGCATACCGTAACTGTAACATAAAACTGTTTATTCTCTAAACTCATATCGGGTCC[T/G]GTAATTTGTTGTTCAGGGAGAGTGATTGCATGCTCTGGAACGACGAAGCCAGATTTGCGAAATGAAGCTTTTATGTGCCAAGGCTGAATTGTCCAAGGGT
0183	Seq_1102660	332694	0.975124	KB740914			Non-Coding							GGTTACTCGAGTAACAGTCATTAGGGGGTTTAAAACTATATAACTGTTTAGAAAATTTTTATTAATAAAACAAAAAATGACATTTACAACAATTCTACGG[A/G]ACGTAATTCAACTGAAATGACTTGATCATTTAACTGTAAAAGTGAAGTTGATCGAAATACAATTTAATTTTTACAGTTGAATTGACATGATTGAATATCC
0186	Seq_1103038	2298128	0.985075	KB741292	YQE_12952	ENN70448.1.	Exon	Uncharacterized protein	N/A	N/A	N/A	N/A	MNFLRNVRSSLSGWFPQRDAIMETPTGLGDIYFELIVKTLSWNTRYTLHTLVFWLEFHILMLLKAFNTLGCFFFVLMVFFIVDFLYRPVFAAQYTGQYSDDLKRLKRCCISGFGSMRHKAAILFYPVISGLLWGLAVISTKVSGLALSLGFILCIYSLPLLVKRLPKTVYDYLESCYRSLGASTSAVAEDELFPYWLNSKDDPEFESLGVEQTADLFTSSMPSYLEVAEPSLVIQEEDLMPHSSKSGMSITPVEISSDSDSETKGIEFQSEHFSSSSSEEDQFLVQNTRTNPLVQRSESDSDYDIIDPDEVSSLNA	TAGTTCTCTATCCGGTTGGTTTCCTCAAAGGGACGCTATCATGGAAACCCCAACAGGCTTAGGGGACATTTACTTTGAATTGATAGTAAAAACGCTGTC[T/C]TGGAACACCCGCTATACACTGCACACGCTCGTCTTCTGGCTGGAATTCCACATGTAAGTCAACTCGAATAATTGCTAATTGTTAGTTAATGGATCCTCAA
0188	Seq_897196	485	0.970149	KB741757	YQE_00029	ENN70159.1.	Exon	Uncharacterized protein	IPR011009, IPR000719	Protein kinase-like domain / Protein kinase domain	GO:0004672 GO:0005524	protein kinase activity / ATP binding	VVTLWYRSPEILLGLPYATSVDIWSIGCIIVELYTRKPLFCGKSEKEQLSEIVRVLGKPPKDEWPERSAPIKWSAFALSEKVDLEVLVPNMCENALGLVKSMLTFDPNKRISALEALTHEYFLEEPINT	TGGTATGCAGTAGCGTAAAAAACCCATCCTTACTCCGTTAAATTCGCGCAAGCTGGCAGCCAGCTAGGTGTTGATGGGCTCTTCTAGGAAATACTCATGA[C/G]TGAGAGCCTCTAGAGCGCTGATTCGTTTGTTCGGGTCAAAAGTCAGCATGCTCTGAAACAAGTGGAAGTGAGCCCGGAACGAAGACACTCGGAACGTGCT
0196	Seq_1102671	243719	0.985075	KB740925	YQE_05485	ENN78048.1.	Exon	Uncharacterized protein	IPR010490	Conserved oligomeric Golgi complex subunit 6	GO:0017119	Golgi transport complex	MNKILDSRIENDQDTIEALRELSTFYTENTLQARRNLRSQIEKRNLDINQHFLESFRVVKDSFDCVYTDIAEMNKSIQEMTHQLHNAKSQTKKLLQKTSALQDAKERIETHQDVTRSFLQKFQLQPEDLVALYGDAKKLDRPITFDTFRALAKVQEIHGNCKVLMQAGLQTLALDIMEQMTMHQEGPSGNPAPIEMRAHDAQIYVTDMLVWINRAIPVEKQNLQLLVKSCNSQGLDAILNDALANICEGICQPLKIRIEKILNVPNQPSTLYAIVNMLRYYKKCINKLVKGGQLEDTLSELMLKSEQVFLDLLRQQINGLLVRVEAPPRDLSPTSAISHLLAVLRDMLSTASMSEGRETDMVKIAATILEPLLRAVNEQASRLPPTDMAVYLLNCMYSM…	GTTTTTTGCAGCAGTTTTTTCGTTTGCGACTTTGCGTTGTGGAGTTGATGGGTCATTTCTTGGATGCTCTTGTTCATTTCCGCAATATCGGTATAAACGC[A/T]ATCAAAGCTGTCTTTGACGACTCTAAATGACTCCAAAAAGTGTTGGTTTATATCCAAGTTTCGCTTCTCTATCTGGCTTCGAAGGTTGCGACGTGCCTGC
0214	Seq_1103037	1683536	0.99005	KB741291	YQE_12787	ENN70612.1.	Intron	Uncharacterized protein	IPR006838	FAR-17a/AIG1-like protein	GO:0016021	integral component of membrane	MGISTVVHLIIAGHFWFGCYYNWFHVNVPLEVSDLGDAKFRTKQLKFLTYWDALLQSIFFTICVLNDFIGSNERFPKKRPLIRKIKDFVLPALAFPVSMFVSVTFWGLYAVDRELILPKALDPYFPGWLNHLVHTNVIIFSFFELIWSYRKYPSRKVGLSVLCAFMLTYLVWMHYIHFCTNKWVYRVLTVLDLPGRIAFFIGNLSFAVAMYILGEKINNIRWGHITKAKAHKK	TTAAAGGCCTCTTCTTTGGGAAACGTTCATTTGAGCCAATAAAGTCGTTCAAAACACATATTGTAAAAAAGATGGATTGCAGTAACTAAAAAATACAAGA[A/T]TATAAGGCATTCAAATGTTTGAAAGCGGGTAAACTAATGAATAAATTTCCAGGTTTCTGAAGGAAAGTTCTATCCAATTCCGACTACTAGTAGACTCAGC
0280	Seq_1103020	1791339	0.995025	KB741274	YQE_11976	ENN71361.1.	Intron	Uncharacterized protein	IPR005844, IPR005845, IPR016066, IPR005846, IPR016055, IPR005843	Alpha-D-phosphohexomutase, alpha/beta/alpha domain	GO:0000287 GO:0016868	magnesium ion binding / intramolecular transferase activity, phosphotransferases	MAVNCKSEEPLQARVQEWLEWDRNPDTRAAISKLVDENNTKALTQKLLSRLSFGTAGLRGKMSAGYSCMNDLVIIQTGQGFLKYLEQYKSDVLKGNGIVVGYDGRHNSKRWAELTATIFVSAGYKVRLFSDVIPTPFIPFAVKKYGCASGVMVTASHNPKDDNGYKVYDSNSAQIIPPVDKRIQNSILANLRPLDSSWNTDILSNNPLLIDPYEDCLNCYLKSIISDGIHADEIAMNKTVNLSFVYTAMHGVGYKSVQKAVDLIGVRIFPVPEQRDPDPEFSTVKFPNPEEGKSSLDLSFKYANEKGCNIILANDPDADRFAVAERNKSTGEWKIFNGNELGALFGWWLIECHKKQRPNIPLDKVYMIASTVSSMILKTMAKAEGFNFVDTLTGFKWLG…	TAAACCGAGTGGAAACAGAGAGCATTAAGTGTGGCCTTATGATAAACGCGGAGAAAACCAAAATTATGATAGTTGACCGTTCCAGCACTCTGCAATCGAC[A/T]GATGCTTTACAAAGGGTTCTAGTGAAGGTGATTTCCGTAGGAGAATAGGACTAGCTAAAAGTGCAATGAGTCGACTGCTCAAGATTTGGAAAGACTGATC
0281	Seq_1102983	79519	0.985075	KB741237			Non-Coding							GTTGGAAGCGGATGAATGATTTAAATTTAGGGATAAATGTCTCATATGACACCATCTTGCGAGGTCTGCTCACTCCAACTGAATACAGAATTCGCAGAA[C/G]CGCTTCAATTGCAGAAGAAATGGAGATGTTGATGAATCCGCCTTCAGAAGAGGACAAAGTGTAAGAATAGTAGCGAACTTTCTAGATCCTAGGGGAGCAC
0369	Seq_1102691	494723	0.9801	KB740945	YQE_06035	ENN77510.1.	Exon	Uncharacterized protein	N/A	N/A	N/A	N/A	MNRSELTHLDVVKLFEERSVDEIVEIEKLLDGEIERKRNDLRSMVGDRYKDILAASDAIKSMKTISEDIVSSIEEITKTCEMLMETQDSNESTAEVDQAFQKQSNEERVLLIQVRLAIFLNEQIWVALDGGRNLEATQYYLLAQHIYMGLNFTKKEYLGKLPLLGHLKLNLVTLRAKIFEKVTQKLESVEIDAEETSQNLNALMLIENQTNDQLLNIFIEHRKTALQTVINSQYSSVRFQIAAMVKCLITTVLLLHDCFVYNDSKSGLLWKQLDSIVGPSAPATLSKLELPPTPLIAYVPEIIKQFRPKLKLTDSGKPNSEAIDATIIHNWLETTQKIVQSGLEKSLQLLTTVKGLYLVREESLKIELCSSWGKVCGELQLPDHFDVWYYFFQKLLTVR…	ACACGCAAAGTCAACTCACTTGCGATTGGCTGACAGCCTTGCGAACGTTGTTCTGCAGATAAGAGTAGAAAACGTTTAGGTCAAACGGGTCGATTTTGCT[A/G]CGCAGCTTATCACAGATAGTTTGGGCTAGTTTGACCATTTGCGTGTTTTCTCTGGGCACGCACAGAGTTGCCAGAAACCTAACGTCCAGTAAGGCCTGCA
0379	Seq_1102833	485455	0.99005	KB741087	YQE_09433	ENN73977.1.	Exon	Uncharacterized protein	IPR000639	Epoxide hydrolase-like	GO:0003824	catalytic activity	MIRNILSLNKEISLKFVKNVSRRNVKSFSSQKLQPVKLAFTIYENYTSKAAPFVIIHGLFGSKQNWTSLCKAYSQKIEPPRKIFAVDLRNHGDSPHSENHTYAHLAEDLRLFLEDNGLEKIFLMGHSMGGRCAMLFALTYPKLLEKLIVVDISPINVSPNFSGMSKIIDVMNRTEMPKNVVLSQARSIVEQQLAEVIPDKGVRAFILTNLMATEDKSYKWRANVPTLLKAFQEVGRFDVENTAQYTGETLFIGGEKSDYLPCDFNVVNMTLHKIFSKCGLNFLIVKCIPINVRFKTDLAQTENYKHIVDLAYASYQSTDTIFGKVKLRDVPSPLLILHGFLGSKSNFNTLCKRYHDRVKPKRLVYAVDLRNHGDSAHSKDNSYDDLVMDILKFLKTVGL…	TATTCTAAGCATTGAGCGGAACTAGCTACCTTTTGCATAAAGTATTAAAATTTGATTTCGATCCTAGAAATCCATGTAATATAAGTAAGGGCGAGGGAAC[A/G]TCTCGGAGTTTCACTTTTCCGAAAATCGTATCAGTACTCTGATATGAAGCATATGCTAAATCCACAATATGTTTATAGTTTTCTGTCTGGGCCAGATCTG
0411	Seq_1102783	1436650	0.99005	KB741037	YQE_08777	ENN74660.1.	Exon	Uncharacterized protein	IPR016024, IPR011501, IPR005612	Armadillo-type fold, Nucleolar complex-associated, CCAAT-binding factor			MSVKHKISKAKRNNQKKNKLVKQGVIKKGAKKLKIQRELPPKVLKKPSNDDVSEEESDHGEDMLQMVEKDDLEFLKQAITNRSYGILNKVKYSGPLTSKAKKRKLNEDNETLETEYENQIEDTSTKRVKARLPIKTQRGLVEREIVVDIPEEEENEQDENYDENEQSDVEEEEFTLHQTEIDLTKPISAAQLIAARSETLRQKKIHIGTLSSGLLENPEEKVTNLRTLLTLMDDETPEVFFTVRKLVIVSLVEVFKDILPDYELKNVNPDGVKLKKDTLKLQKYEENLLLYYKKFLLKLEKYCFMLVKKKGDSRQISEKDVEVSELSVHAMCDLFSAHPYFNYGQNIAQVLVPFLNNPRKHIRDVLRLLNNFLKTHSHTIHVEMLEILLVLNLKDVNLD…	TAACCAGCTTCCTAACGGTAAAAAACACTTCTGGGGTTTCATCATCCATGAGCGTCAACAACGTTCTGAGGTTGGTGACTTTTTCTTCGGGATTTTCCAA[T/C]AAACCTGCACAGACAAATATTGACTTGTTTTCCAGTGGATAAAACCAACAACAAAATTACCAGAACTGAGTGTGCCGATATGGATCTTCTTTTGCCTCAG
0451	Seq_1102773	229236	0.985075	KB741027	YQE_08550	ENN74885.1.	Intron	Uncharacterized protein	IPR019344	Mitochondrial F1-F0 ATP synthase subunit F, predicted			MALNFGQYPIEYDPKIHGPYDPARFYGKPDTPFGQLKLSEVGSWLGRRDKSPRAVVGAISRAYWRWQHKYVQPKRAGIAPFLQVVVGCMGIFYVFNYDKISRHRNYKHH	TACTTACGTTTCCCATAGAAACGAGCTGGGTCATACGGTCCATGGATTTTTGGATCGTACTCAATTGGGTACTGACCGAAGTTTAAAGCCATTTCGCCCC[A/T]GTAATTGCAAAATCGCTGTTCTTAAATTATATAAAATGAGAAGCAGCAATCCCTTAAATGTCGATTGTGACAACTGACAACAAAATGGCAAGCATACAAA
0471	Seq_1102685	444028	0.99005	KB740939	YQE_05787	ENN77716.1.	Intron	Uncharacterized protein	IPR026372	Antiviral radical SAM protein viperin	GO:0003824 GO:0051536	catalytic activity / iron-sulfur cluster binding	MLSFINSYLNYIGPSLRKMSEYWSQLLVKIAVLFQLIRAPNKIIPKSVNYHFTRQCNYSCGFCFHTAKTSFVMPLNEAKKGLAMLKQAGMEKINFSGGEPFLPRRGHYLGEMARYCKEFLKLSSVSIVSNGSMITENWFKCYSRYVDILAISCDSFHEDINKAIGRGQGNKNHIEKLKKIRDWCLEYDILLKINTVVNTYNQEENMMDEINLLNPIRWKVFQCLLLEGENAGPEALKDAQRFYIDAETFERFISRHQSVKSLVPESNAKMQNSYLILDEYMRFLDCRDGAKVPSKSILDIGVENALQFSGFDEEMFKKRGGIYKWSKEPDRLSW	GAGCTTCAATTTCAAGAACACATGCATAAACTGGCGGACTACAAATTGTGAAAAGTTCACCTAAATCGAAGTACTTGCTGATTTTTTACAGTAAAGACGC[T/C]CTTGAATTTGCAGGCCCATGAAATATAATTGCAAACTCCGCCGCTGTATTAGTCAACGAATTCTAATTTTGCCATCGCGCAGCTCAATACAGAGCTACAA
0534	Seq_1102669	508093	0.9801	KB740923	YQE_05248	ENN78094.1.	Exon	Uncharacterized protein	IPR001019	Guanine nucleotide binding protein (G-protein), alpha subunit	GO:0003924 GO:0004871 GO:0016491 GO:0019001 GO:0031683	GTPase activity / signal transducer activity / oxidoreductase activity / guanyl nucleotide binding / G-protein beta/gamma-subunit complex binding	MLLGRSSKAFYQTLNSTLAKRPISVTNAINQDYSCKVLVVGGGTGGCAVAAKLSRKLKKNELMVLEPSHDHYYQPLFTLVGAGIEQIEDTRRREKDVLPGNCTWIQDQAAELDLKGNVVRSTKGHNIKFDYLVVATGIIPRYEQIPGLIESLNQPDTGVCSIYAPNYAPGVYRAMQRVNSGNAVFTFPNSPVKCPGAPQKICYLTDDYLRKQGKREKVQVIYNTSLPVIFGVKKYADALWKICKERNIAVNTRTNLVSIDPDAKQATFEKLDTPEEKFTLPFSMLHVTPPMSTAQAISQNKDLTNAAGFVEVNKFTMQHVRFPNVFALGDCSSSPNSKTAAAAAAQTEVVYENLAAVMRGKEMPLTYDGYASCPLITGYDKCILAEFDYDLNPLETFPF…	TGGTGAAGTGCACATGAACGTCTCTCGGCGACAATTCCTCATTAATGTTGTATCCTGGCACAAATCCCACATTTTCAATTTTAACTGGCATAGACGCAAT[A/G}CTCTACAACACATGGGCGATATTGAAGTTGTAGAATGATTTGTTTGGCAACATGTTTAAAACTCACCAGAATTTTGTGCCTCATGAACAGTTTGGCTCTC
0582	Seq_1102381	955985	0.9801	KB740635	YQE_03740	ENN79921.1.	Exon	Uncharacterized protein	N/A	N/A	N/A	N/A	MEEKPEISPSESTVPESPRPTAFTIDFGNEKKVDLQRHKSLAEKFQQRHKRGKSMSKLEGSSVATPTATKRHPLTGNLPRKSSFHSEDEKVERCKSASVSSRRSDLTLPLANTTSDRMTHSFPNAVLFSLNSPTSACDLQNVSSPEFEMISPFSPGVEQVARNVNDISLSSDEAIKSANFNIHDLDWMDRQSDTLSETGTYTLEGENYSEEQKARMSIDNEFKIEKLTVEEKTEEYIKSLSVGRFVLEEANSSTVSSQYSGSSSTVSSLHSSFSAGGGLPPVPPLKPSNEANFGNRPLELLLKAPPAGLNEFATKKVLSPILSPTQNISIGDEDAKQRLSPKHQPLTKSMPSNAKSQKSDEGAIISVTSSGAFRGKSESKQALARRLSLTKSEIHVEAY…	GAAGCGATCTCACGTTGCCCTTAGCCAATACCACTTCAGATCGAATGACGCACTCGTTTCCTAATGCTGTCCTATTCTCTCTAAATAGTCCAACTTCAGC[T/G]TGCGATTTGCAGAATGTGTCCAGTCCGGAGTTCGAAATGATCAGCCCCTTTAGTCCGGGCGTTGAGCAAGTGGCTCGCAACGTGAACGACATCAGCCTGT
0583	Seq_1102674	1123937	0.970149	KB740928	YQE_05612	ENN77935.1.	Exon	Uncharacterized protein	IPR012132	Glucose-methanol-choline oxidoreductase	GO:0016614 GO:0050660	oxidoreductase activity, acting on CH-OH group of donors / flavin adenine dinucleotide binding	MVFSSSICLPLNLILGGFGPDYGTYDFIIVGSGSAGGVLVNRLSEVENFTVLLVEAGSEDPVASKILGLYTYMTKSSCDWGYYTTPQAASFLANTDQRGTYPRGKVLGGSTTINGAMNTRGNPKNYDEWAELGNDGWSYEECLPYFKKLERAEFSVDIDRQAHGFDGPVHVNIPEDTPILTKELINAFIEVGKREGDYNGDDQFVVSRVQSLLDYNTRSGTAHSYIRPILSRTNLVISLDSLATKILLSDNVATGIEFWKNGTKYSASAKKEVILSAGVINSPQLLMLSGIGPKEELDKHGIDTIVDLPVGQYFSDQAYYQGMFYRTKYTFYNNTFLENLEHWYHNERPLTDTYTSQLVTFYNVAGNSSDASDMEILIPGPPNLGPSYGEAYTNSTYAQ…	AATAAGCTATAAGTTCAGTTAAAATACTTACGCTTCTCCGTAGCTGGGTCCAAGATTTGGGGGGCCTGGAATCAATATTTCCATGTCCGAAGCATCGCTG[C/G]TATTTCCAGCCACGTTGTAAAAAGTGACTAGTTGCGATGTATACGTATCAGTGAGTGGTCGTTCATTGTGATACCAATGTTCCAAATTTTCCAGGAAAGT
0675	Seq_1103031	327189	0.985075	KB741285	YQE_12542	ENN70753.1.	Intron	Uncharacterized protein	IPR028426	Huntingtin family			MSMNIQLLLSLVKLCCFQENDYSFYYNMIQKPAQKVSSCIQSLITISKVECDGDNTLMGYLHRKDVKKPVAIARASDKILASYIPIFEPIVINSLKHYTVTSDVIFQTCVLKLLTQLVQARVNYCLLDSEQVFKDSVLKQFEYIEEGLIPYPEKNIPNIFKFLVHLSYAKQHNKSIVDVPKIIQLCDGLMASGQDPETHCIPSLKPIVEDVFLFRSRSNTKDMKELETTREVILSMLLRLLEYREVIDLVTIILEESKYCTDDTEKWLRLSEQVGNVLLHALQQDKIRISEEETVISLRKLIAALNPNVFKDMDDVIMMLFQDPRSLVFYVRYHKQQQQFCIYPLLKSILMN	TTAGGAGTCGGTAAGTACTTACCGTAGTAAATATTCATAAATAAAATGGATCTGGGCGTACTAAAACGTTTGTAAAAAATTGTGTTAATCGGCGCAACCG[T/C]ATAAATGTTGATTTAATTGGCTGTTTAACAACTAAATCAAGTCATCTCCACATTACCTACATGATAGTTTGCATTTATTTCAAATCGTAAATATTTTAAT
0688	Seq_1102685	45585	0.985075	KB740939	YQE_05767	ENN77694.1.	Intron	Uncharacterized protein	IPR029044	Nucleotide-diphospho-sugar transferases			NVNVHWRNWDTATDEGSSLFATQEFLKHHPVVDIVALIQCTSPFLRKEYLEQARRTIEKFECVFSVTRSFELLWRRANGTLCPLNFDLKNRPRRQDLPEQFVENGMFYFASRKMIENGQFQSNSCAIVEIPRYNSMEIDDPLDLIVANMNIDE	ATTGCGAATAATTGTGACTACTTGTTAATTCATTGGAAAATCAAAACACAATTACTCTCCCTCTCCACTCAAACTGGAAATGAATTCTATTGGGAATTCA[C/G]TGTAAATCACCACGCGATGAGTTTATCGTAATTTATCTATACAAGCATTGTCACCTATTTTGTCAGTATAAAAAGTGCCATTAGTAGTTAAAAATCTTAC
0689	Seq_1103026	1882960	0.970149	KB741280	YQE_12383	ENN70983.1.	Exon	Uncharacterized protein	IPR029059, IPR029058	Alpha/beta hydrolase fold-5			MPDYRPINMGGYVSLSQLGALLLRMILKVWAYSGLVLVICFLLYYLYGGFFAMMLLVFAITGILYQVQDSLLFCPELPSHSRVYIPIPSMFGLPFESINHKCPDGVTIHMYFIHQPKDRQRLAPTFVFFHGNAGNMGHRLQNCAGLYHNLHCNILLVEYRGYGLAEGSPSEEGLYMDARASLDYLFSRNDINHSEVVVFGRSLGGAVAIDLAVREFYSHKIWCLIVENTFTSVPDMAKVLLGWKILQYLPIFFYKNKFQSYQKVKQLRTPTLFISGQSDTLVPPKMMHELYERSNSVRKQLFQLPGGTHNETWQLPGYYHAIALFLQNYRISALMQQASIDIDAKSDSSSGSLWSSVQDI	TAGACCTAGCAGTAAGAGAGTTTTACAGCCATAAAATTTGGTGCCTAATAGTGGAAAACACATTTACCAGTGTGCCCGATATGGCCAAAGTTTTGCTAGG[T/C]TGGAAAATTTTGCAATATCTTCCGATATTTTTTTACAAAAATAAGGTATACATCTACCTAAAATTCCCTAGCGCTTTCACGTCCGAAACCTTTATATTTC
0691	Seq_1102687	1201042	0.99005	KB740941	YQE_05896	ENN77601.1.	Exon	Uncharacterized protein	IPR003788, IPR004854	Putative S-adenosyl-L-methionine-dependent methyltransferase MidA, Ubiquitin fusion degradation protein UFD1	GO:0006511	ubiquitin-dependent protein catabolic process	MFQFGFNMFPEIPRPFDATYQCFSVAMLPGNERQDVERGGKIIMPPSALEKLTRLNINYPMLFKLTNKKSKRETHSGVLEFVADEGKIYLPLWMMHNMNLDEGDLVQIESVSLPVGTFSRFQPLSSDFLDITNPTAVLENCLRSFACLTKGDIIAVQYNQKVYELLVLETKPGDAISIIECDMNVEFAAPVGYQEPEVPKKRDEEMVLDPSDLMPEPSGFVAFKGAGNRLDGKKRKDSSSADKFSKNSVKMSNLLTKGKTLPKLAKSLAQNQGKQLYPIVVFRTYYTVKRKIERDENFLSKHLYNKIKAKGPITVADYMRDVLQNPSKGYYMCKDMFGEMGDFITSPEISQIFGEMLAVWFLNEWNKIGCPKPVQIVELGPGRGTLSSDILKVFSHFKA…	GGTTGGTGATATCAAGGAAGTCGGAGGATAAGGGCTGAAATCTTGAAAATGTGCCCACTGGAAGAGAAACACTCTCGATTTGCACTAAGTCTCCTTCGTC[T/C]AAATTCATATTGTGCATCATCTACAGAAACAGATATTTTTAAATAAACAACACTCAAATTGGGGCTAAAAACATGAGACAGGGCAAGTTCGATAGAGAGT
0722	Seq_1101980	58409	0.975124	KB740234	YQE_02586	ENN81002.1.	Intron	Uncharacterized protein	IPR005124	Vacuolar (H+)-ATPase G subunit	GO:0016820	hydrolase activity, acting on acid anhydrides, catalyzing transmembrane movement of substances	MASQTQGIQQLLTAEKRAAEKVSEARKRKARRLKQAKEEAQEEIEKYRKERERQFRDFEAKHMGSKEDVAAKIDADTKIRIADMNRLVQVQKAAVIQDILALVYDIKPEIHKNYRQ	CACCTTTTTTGATGTTCAGTTTACATTTTTAAGACAACCTGGCAATATTACACTATACGTACATATAAAAATGAATATCGATTGTTAAATGTTTAGACAC[A/G]CGATTTCTTTATTGTCCTGTTTGTTGTAAGTCTGTTGTGGAATAAAAGAACTCGATGTTTTTTGCGCGTTTTGCTCAGCATTGTCCAATTGGGGATAGGA
0791	Seq_1101838	142133	0.970149	KB740092	YQE_02131	ENN81438.1.	Intron	Uncharacterized protein	IPR011030, IPR015817, IPR015819, IPR009454, IPR001747, IPR015255, IPR015816, IPR001846, IPR015818	Vitellinogen, Lipid transport protein	GO:0005319	lipid transporter activity	MYNLKSTHIDDKNRSIAKKFAEADAKEKVVKLCHFPAAQTFKYAVGTTYQYKYDGKIEISLSSAEGQTTSTEVKADVSLTQLPECNQLLKLQNVQILGANGKKFGSIPDIEKPIRINNNDGTLDDSICVVDGDNQNSINVKRAIASIFQASLKNNYETDVFGRCPTEVSSHKEGGVLVIQKSRSLNKCSYREHIQQDFLSTALNLNSEIKSSPILNGDYSANLKVKNGILDQATVTEDYLFVPFSVGKNGAKAQIVSKLQYSGTSKTPAQSPASKPRSIIFENPHPVTAPTSNVQTILEAVKDVAKTIDVVVGEETAKEFINLLKIVKVSSASDLLAVYNQVRSGVGVGDKNAAKRLYLDALLRAGNGETIEAILQLLNSKQLDELDSKLALLSLNVVR…	AATGCCTATTATTTCAATTATTTTAAGTGGATAATGGCATTTGACTGCATACAAACGTTTATTAACAACGTATCATTCTGAGGCAAACGAACAAAGAAAC[A/C]AATTGCCACTTTTTTTGTAAATTAAATTGTTTTGATTCACCCGTTTACTGCAAGTCTGGAAAGTCTAATGTTTAATTAGTTTTTGAACTGCTTAAAATAA
0816	Seq_1103038	348675	0.995025	KB741292	YQE_12827	ENN70316.1.	Intron	Uncharacterized protein	IPR001650, IPR027417	Helicase, C-terminal / P-loop containing nucleoside triphosphate hydrolase			MIYDTFSLGSRFIFYVPAVKTKEPEIRVWHPPPSEYWARFEEKRLIKYLFSKPATPLHHIASAMVTQFPDPRLIQYDCGKLQTLDKLLRHLKTDSHRVLIFTQMTKMLDVLEAFLNFHGYIYLRLDGTTKVDQRQVLMERFNGDKRIFAFILSTRSGGVGVNLTGADTVVFYDSDWNPTMDAQAQDRCHRIGQTRDVHIYRLVSERTIEENILKKANQKRLLGDLAIEGGNFTTAYFKSTTIQDLFNIDQTLETAAQRMSEIVENSREVSATPIDTAVVQSEDKSAAGALETALAACEDDQDVQAAKIAKAEAVADLAEFDENIPLEQDSEREPEVVSKAEQEINNIIKKLSPIEKYAMKFIEQTESAWSAEQLAAAARQIEEQKREWEEQQMAAMREE…	TTAGAGACCGCGCTTGCTGCCTGTGAAGATGACCAAGATGTACAGGTAAGGAAACATTGCGATTTGTTTAAGGGAAACGTATTTGTTCACGATATTTATG[T/C]TCATTACAGGCTGCAAAAATTGCTAAAGCAGAAGCAGTGGCTGATCTCGCAGAATTTGACGAAAACATTCCATTGGAGCAGGACAGTGAGCGGGAGCCAG
0833	Seq_1103015	760807	0.985075	KB741269	YQE_11891	ENN71474.1.	Exon	Uncharacterized protein	IPR005828	Major facilitator, sugar transporter-like			MAFSAVFLPQLQERDSTININLDQASWIASLVTASLPLGALTIGALMDRFGRKKMCMLTALPFAISWMLLNFATNVWYIYAARIIAGFGGGLSTVALVYVSEISHPKYRPMLLTFNSVFVTSGILITCIFGFGLHWTIMVKIFFLFITLSLVGLMFIPESPYWLLVFKNDKIECSKSMQWLYKDKMIFEEQYHRIIASTDTKPDEGCKKSKLTQLKEVLKFYRKPIVWKPMLILLLLFAFQQVSSAYVIIFYAVDIFRRIGGSFRHIGLIDEFVALILLGSIRFVMAIVLALISKKVGRRYLMFVSAIGMIFSSFSLGLYMYFTRTSSENRNEIGERSLLSNSTQNLDLDVEPDGTIAVILVLCYICFSSFGWLVIPWTLIGELLPVKVRGILGGVMVS…	TGTAGAGCCATTGCATAGATTTAGAGCATTCTATTTTGTCATTTTTGAACACTAATAACCAATAGGGGCTTTCTGGTATAAACATTAGTCCCACCAACGA[T/C]AGAGTTATAAAGAGAAAGAATATTTTGACCATGATTGTCCAATGAAGTCCAAACCCTGCAACAATAGATGATTAAGTTAGAGATGGAGGCTCAATAAATT
0950	Seq_1103038	1666689	0.9801	KB741292	YQE_12895	ENN70388.1.	Exon	Uncharacterized protein	IPR000412	ABC-2 transporter	GO:0005524 GO:0016887	ATP binding / ATPase activity	MPCLFKGSSAMGERMEPPTVPGPDLVGVNVERPSVTQQQQQQSSLWNRRQQAVSVRHAYKHYGSNKNPNHVLSDLNMTVAKGTMYVYLQFRQTMLLLYLQVKTVNLYGLLGASGCGKTTLLSCIVGRRRLNAGEIWVLGGKPGTRGSGVPGKRVGYMPQEIALYGEFSIKETMLYFGWIFGMNTPEIIDRLQFLLNFLDLPSQSRLVKNLSGGQQRRVSFAVALMHDPELLILDEPTVGVDPLLRQSIWNHLVQITKDGNKTVIITTHYIEEARQAHAIGLMRSGKLLAEEAPHVLLTMYGCTSLEEVFLKLSRKQAQVGGSVGAAVGQTDNNISSNISLATLNWGKKEPISVTEESGVVGLNFHQSKEVLVQESNGHLDFAGKASSAKHGLQEMCEDC…	TCCTTCAGCCTCGTTTAACTTTAAGGACGATTAAACTGATCGACAAGAAGACCACTATCCAGACCACTGTCGAGATGAATCCAAAGTAAACATCTGGTTC[T/G]AGAAGCGACCATCCTCTGGTCATCATTGCTCGAAGAGATGTTGTCGCTAACGTGAGCGGCAAGAAAGTCGAAATATACCTTAAAACCGTCGGCATACCTG
0958	Seq_1102730	1797296	0.99005	KB740984	YQE_07279	ENN76316.1.	Exon	Uncharacterized protein	IPR011990, IPR022967, IPR012340, IPR003029, IPR013026, IPR019734		GO:0003676	nucleic acid binding	MVNGDGSNVKNGQLFGSLCNKELQLSLGNSSKPKKSKTSKKKPTPSDDVFEAALHVRGSLTYNQIQTGMVILGCIRNIYNFALEVELPGLCFASVPITEISDPFTKHLNQQLENNDPNPVDPSELFSVGDFLPIKIMAVETRDSGTHVEASINPREIYADQNHSSFAKGMLVWACVQSQSDHGYEMTLGVKHCRAFVPFKNIDDEPNYEIGKPLWCVTHKVDSTATASILRLSAKLEHVSAITGDIQNLDSALPGTKVNFVVEKILAQGLQGKFGDHFIGYINENHLTTPLKRPTDYKEAKVLSAYILFVEPTTKITHLSLRVPERAEKPTLKIGDIVTAQVIGKSANGFIFMLPQNLKGFATHKRLLNSIVNNHSADISDKINAKFSPGSKHKCRILD…	TGTTGGGCACGAATTTCTAGAAAAGACCGCAAAAGCCCAATCTGTGATAACCTAAGCCCATTTTTCAGCAAATTCAAACAGGAATGGTTATACTAGGATG[T/C]ATCAGAAACATTTATAATTTCGCTTTGGAGGTTGAATTGCCAGGATTGTGTTTCGCTTCAGTGCCCATTACAGAGATCTCAGACCCATTTACCAAACATC
0978	Seq_1102594	773980	0.975	KB740848	YQE_04864	ENN78692.1.	Exon		IPR006573, IPR013320	NEUZ domain, Concanavalin A-like lectin/glucanase domain			MAYFHYRCGERITLINENTTAIRNDSEFDHGLVISAEPLMNDVLFEVIIDRKINTWSGSLEIGVVDVDPLHFDFPPCASKIQSGSWIMSGTSVFKNGNCLIEGYGNDLDKLNQLDRIGLVKTCEGDLIFYVNGESQGVAAEGLPNIVYAIVDLYGKCVQVSVTSPTFREHNNDDCLSGSSVLAIENDVLNVTLGGDLSELSLSSSNSLDIRMDTNASANVPEDGSRQDRICFHERCGSLVKLTNANRTAERRRPFDEFNNAVVMTNRPLRDSELFEIRIDRLVDKWSGSIEMGVTTHNPNSLVFPATMTNMRSGTIMMSGCGILTNGKGTRREYGDFNLDELSEGDRVGMMRKPDGNLHYFINGLDQGVATQRVPSTVWGVIDLYGMTIKVVQHTFSPL…	TGGCACTATCATTCAAGAGCAATACGGCGTGAATTTGGATAGATTGCAAGTTGGAGATCGAGTAGGATTAGTGCGGAAAGAAAACGGACAATTACACTT[T/C]TTTGTAAATGGAGTGGATCAAGGAAGTGCAGCCAATAATGTCCCTGAAAAGTTATATGGCGTTATAGGTAGGTTGGGTCACTTTTTCTGTTATTACAAA
0981	Seq_1102712	355819	0.995025	KB740966	YQE_06557	ENN76910.1.	Exon	Uncharacterized protein	IPR011701	Major facilitator superfamily	GO:0055085	transmembrane transport	MCSLESKLQATPEARAEEGKPDSKIPDGGWGWVVVFATFLLCMIADGVTFSFGLLYVEFLKEFEASNSATSWIGSLFMAVPLLSGPIMSALVDKFGCRSMTIVGGIISASGFILSSKCYSLNLMYLTFGMLAGLGLGLIYVTVVVSVAFWFEKRRTLAVGIGSSGIGIGTFIFSPLTTYLIMEFGWRGTTLILGGCFLNMCVCGTLMRDPDWIIEQDRLEAKSKLSKSTKSSKDSLENSINLEELKAFLTSEKDVKLLLNDLEESLDGRDKDTLKNYFSAVNLPTFIKKHETVPVEVLQLLTTNKNALDVILHHYSSLVVPKKKSEDTPSHNQGDLVRAPSIQKAHWTKHKPEEAHETPIGHTKSYHESYFKNLKLDTHSLAHRGALFNTSKYRFKASS…	CAAGAGCGGAAGAAGGCAAGCCAGATTCAAAGATACCAGATGGAGGATGGGGCTGGGTGGTAGTATTTGCCACATTCCTCCTTTGTATGATAGCAGATGG[A/G]GTAACGTTCTCCTTCGGTCTTTTATACGTAGAATTCCTCAAGGAGTTTGAAGCCTCAAACAGCGCCACTTCATGGATTGGCAGTCTTTTCATGGCAGTAC
0998	Seq_1103028	112687	0.995025	KB741282	YQE_12453	ENN70788.1.	Exon	Uncharacterized protein	IPR004083	Regulatory associated protein of TOR	GO:0031931	TORC1 complex	MDEVAAEAWNISQLIDELRGFQLTDRNLPLAFSEERHLEKIDGIDWERQIWRMKERMKTVSVALVLCLNVGVDPPDIVKTQPCARLECWIDPLTMSGQKALDSIGQALQTQYERWQPRARYKQSLDPTGDDVKKLCLSLRRNAKEERVLFHYNGHGVPKPTTNGEIWVFNRTYTQYIPLSIYDLQTWMGAPSIYVYDCPNAGIIVESFKTYATQHELEYQQSIGASTSSRSSPSGSALTPSFSECIQLAACASNQCLPMNPDLPADLFTSCLTTPIKIAMRWCVLQPTSKLIPKITLDMVDKVPGNITDRKSMFGELNWIFTAITDTIAWNTLPRELFQKLFRQDLLVASLFRNFLLAERIMRSCDCTPVSSPALPSTYQHRMWDAWDLVLDLSFGQLP…	ATGAGCAAGGCGACGATCCTGAATCAGAGAAGTATTACGAACGAGAGTGGCGAGAGATTCGAAATAAAGGTATTAGAGCAGAAGCACACGAAGAACAGAA[A/G]AGAGCCATAACGTCAAAGGTAGAGAATCAAGTGTTCCACTCGAGGACTGCAGTAGCTCCGACAATGCTACAGTTGCATCCCTATAGTCAGCATATTGTTG
1044	Seq_1102721	2770252	0.99005	KB740975	YQE_07032	ENN76583.1.	Intron	Transporter	IPR000175	Sodium:neurotransmitter symporter	GO:0005328 GO:0015293	neurotransmitter:sodium symporter activity / symporter activity	MDLNILEPIKILNKTISSPLSVGRLFSYIHKLQVLELFATVVNGRCEIVIYRIYLHDFFCRTRINQFRKMSKTNGIENPTFVPEPDDSPNEKQISATNNEKAEETDLDDDAGNRAQWGNSVEFLMSCIAMSVGLGNIWRFPFTAKENGGGAFLIPYIIVLTVIGRPLYYMEMALGQFSSRGNVKMYEKLSPVLKSIGFGQLIGSVCVATYYCCLMAITLFYLAHSFTFSELPWTQCKDSWNEYLTEIAGYCVPSTGDYTIEPNRTSITSSELWFRIEVLRQTDDISNGIGSPDWRLTLCLLASWVVTFLVSVRGVKSSGKASYFLALFPYVIMITLLIRAATLEGAGNGMFYFIDTDFDKLKEASVWYAAVTQCFFSLNVGFGSIIMYSSYNPFKHNIN…	AGATGAAAATATTATTTGAATTATGCTTTCAGAGATTATACTTAATTATACTTTCAGAGACACGAAAAATACTCTGCAACTTCAGAATAATGCGTTCAGT[A/G]AAGAAGATTGCGTTCTAAACGTAGTCAAAATTTCTTAGAACCTACAAAAATTAATTCAAATCACATAAAATCCCGCATTTTGTATGCTTCGTCAATGTTG
1045	Seq_1102926	162170	0.965	KB741180	YQE_10267	ENN73126.1.	Intron	Uncharacterized protein	IPR026065.	FAM60A			MFQVQTAVVELDLRRRMRSRRITIPAVICNGLVSVIVRIFSDFTGKYAEISSDCSRNRLLRVQVEKQCFHFIGPKCTGRRLDVVSAKPNPAGKFRHSRFTDSKKYEEDFLECFKLASPRQGEICNACVLLVKRWKKLPAGSGRHWQHVVDARAGPGMKSFTKFKTKKKKLADKMKKMQFEREYSPALSDKSDTAEATEEMDIAEMDCLSEDGPRSFNSSRNNSPGISDNEETIVRGAVGRRCKAKPRRRAPLEENVEDYIDPEYWTKETICCGSFYRGRGNEMLMVEGELKPCPNRVALCKAKALAQKTATVREPSVKSAFSDSSSDSGYDDSSNQGLTMSPIEHSNRLSESASLATIEEETVKPQGLDLMCHETIFTDVSEVVHSDVEMAESSDLGTI…	GGTTGTTCAAGCTGTTGGTTTCCGATCCCCAAGGGTTTTGCCCGTTGGTTTGCCAGTTGATTTGAATGGCAGCCAAAGGAGATCGCACGTTGTCAATGCC[T/C]TTTGCATGCAATGACCATGTCTGGAGTTGTCGTACGCACGTAGCCAAACTTTCACTACTTACACATGCATTCTTCGGCTAAACATTGCGAAAAACCTTC
1047	Seq_1103024	243322	0.995025	KB741278			Non-Coding							GCATTTCGCGAAAATGAATTGGTCACCATCGGAAAAAACCCGGAATCAATTGCAGTGAAAATAGATCGCGCGTTGTATGTGCTCATACAGACGTTCGTTA[C/G]TAATCGTCCCATACGGCGCAAAGGCAAACGTAGAATAAAAGCTGCCTTGGTGGAAAAGCTCTCAAGTAGTGCCTGTCGGCTCTTCTCTTGCCCACTTCTC
1069	Seq_1102728	72628	0.985075	KB740982	YQE_07116	ENN76367.1.	Exon	Uncharacterized protein	IPR000409, IPR017986, IPR023362, IPR019775, IPR015943, IPR001680	BEACH domain, WD40-repeat-containing domain			MDKSRFSLLLLEPGEIYFEDFSCTLIPPDATRKTCDVKKQEGRLKMCSKSLVFEPKDLTKPLIKMLLRDCIVIEEYKGCAKFIDTDNALTINCREYIEMLEGNVIAPYKFKETANFLYLLDYADVSNCLSMISQLHRATIVHSRHARVKFDPLWLDLYDKIILETHADKVCPLNITPGRCVLSKLCLFFQSYNNIDTYPVMKIPLKSIKRIVKRRFLLQHIGIEIYSSDNKCANSHIYLSFSSQGERDQLYEKLLEQPELTLNNLEQNVITLQWQNGVISNYEYLLYVNSLGDRTENDLTQYPVFPWIISNYTSDTLDLTDIQNYRDLSKPVGALNPKRLTNLLARYNEMAPPKFIYGSHYSTPGFVLYYLARQYPHYVLCMQGGRFDHPDRMFNSVAD…	ATCAGCTTTATGAGAAATTGCTAGAACAACCTGAATTAACCCTGAATAACTTGGAGCAAAATGTCATCACTTTGCAGTGGCAAAATGGTGTTATATCCAA[T/C]TACGAATACTTGCTTTACGTTAATAGGTAAGTGAATATCATTGAATTCCATTGGAAAAATCAGTTCACTTTCGGACATATTCAATGATGTTTAAATACAA
1220	Seq_1102783	120801	0.985075	KB741037	YQE_08711	ENN74589.1.	Exon	Uncharacterized protein	IPR001461	Aspartic peptidase	GO:0004190	aspartic-type endopeptidase activity	MVIRIPNLELLGKSMLKDKQSSHGGNIIMGFIEYRHVHSTKDAANNIVYDPITFKDIKPGYLWEFDLDAVHFDRQKGGPLIFCKGTGCTAFTDTSSNSILGPKADIDEIHKAINARSFFFDKYTVDCDTINKLPEIAFTIGGKNFTLAGRDYTIKMTYWGIGVCLSAFEPYESSNTWVLGGAFLSEYYTIYNIEDKQIGIVKAA	TCTTTTCAGGGTTCATTTTGACCGACAAAAGGGAGGTCCGTTGATATTCTGCAAGGGTACTGGTTGTACTGCATTTACTGACACCAGTTCAAACAGCATT[T/C]TAGGTCCCAAAGCCGACATTGACGAGATCCATAAAGCGATAAATGCTCGGAGTTTCTTTTTTGATAAATATACGGTGAGTTAAATTAATAAGTTAAAGTA
1232	Seq_1102915	412420	0.99005	KB741169	YQE_10076	ENN73312.1.	Exon	Uncharacterized protein	IPR003578	Small GTPase superfamily, Rho type	GO:0000166 GO:0005525	nucleotide binding / GTP binding	MDNEQPHQELVKCVVVGDTAVGKTRLICARACNKQVSLAQLLATHVPTVWAIDQYRIYKDVLERSWEVVDSVNVSLRLWDTFGDHEKDRRFAYGRSDVVLLCFSINNPISLRNCRLMWFPEIRRFCPSTPVLLVGCKNDLRYMYRDEAYLSHFRDRSPFVRATRKSDLVMPDEARDVARELGLYYYEASVLTYYGVNEVFENAIRAALIARRAQRFWMTNLKKVQRPLFQAPFKPPPPLKPEVLEGSSTFTEQMEHMWLGRAHTDIVLVVGSMGFPAHRFVLAASSGAFYRLLTVDLLARSTSDSSMVSSLGDFADETEYLVRAEQKTCKRRASCQALPTARELDHPAFQCIRSVQPEGQTVVTLSKLVTPSAMQQCLQFAYTGTVNRSALNLQETREA…	AATATCAAAGATTGCTTGAAGAGAGGGCAGGATCAGACTCAGATTTGCGTGAGAAGCAGAGACACCCAGAGCTGTTCTTCTCATTCGGCTTCAATTCTTT[A/G]TCGCGCTCGGCCAGACATTTCTGATAGTAGTCGTAATCCTTGAGATACCATACTGGAGGCCATCGATGTTCAACAAGATATGCCTGATTGTCTGGATGAA
1304	Seq_1102959	632303	0.99005	KB741213	YQE_10719	ENN72620.1.	Exon	V-type proton ATPase subunit a	IPR026028, IPR002490	ATPase, V0 complex, subunit 116kDa, eukaryotic	GO:0015078	hydrogen ion transmembrane transporter activity	MGAMFRSEQMALAQLFIQPEAGYSAISEIGEVGCVQFRDLNKDVNMFQRKFVSEVRRCDELERKLRFIESEVRKDNVRIPDVVDFPKAPNPRESIDLEAKVEKTEGEIKEMTENSVNLKSNYLELTELRHVLEKTQQFFSDQDEANGYESAHKALITDDHNASIRGHLGFVAGVINRERVPGFERMLWRISRGNVFLRRAAIEKPLEDPQTGNEHFKTVFVAFFQGEQLKSRIKKVCVGFHASLYPCPSTHKERVDMLQEVKTRLEDLQMVLNQTEDHRQRVLMGVAKELQNWSVMVCKMKAIYHTLNLFNMDVTKKCLIGECWVPSNDISTVQKALGDGSTASGSSIPSFLNIIDTSEMPPTFNRTNKFTRGFQNLIDVYGMASYRECNPALYTIITF…	TTTTAAATCTTTAGATACGAAGCGTGGATCATCATGTGCTCCGTCGGTACTGATATACTTCATTAATATGATGTTATTCAGTGGTACCACATCTGCGACT[A/T]CCGATTGCGATACTTACATGTTTGATTCTCAACCTTTAGTTCAATACATTTTGATCCTAGGAGCTCTGATTTGCATACCCTGGATGCTCTTAGGAAAACC
1432	Seq_1101831	716105	0.985075	KB740085	YQE_02070	ENN81541.1.	Exon	Uncharacterized protein	IPR015880, IPR007087	Zinc finger, C2H2	GO:0046872	metal ion binding	MAGNTSNTNHFRHCRLKHNGDIRVVSTKNGQEKIEIDEQLDEPDDIEVIQTGSFKCTFCPYSNDNQDWFEQHLAGHMQPPEDAFSCNVCQYGTVDENEFYEHLRLHTAISSDSESKKFRCGLCPYDTNSKSQFMHHRQFHKDRGGQYTCNYCSYNVSKKHLLHQHLKVHGISVSPSKLSGDAVDLGEMSDDLEPAATQSYMDSSQFPDIPLVWVSKDGKFSKMFKCRYCPHINLRKVNIHEHEKMHSTREKNPSSTRISDIEHRCTECNYVCNNAGVLSSHSKVHQGLYGVVHCLVDLTKSDEEQITELTKALISVAEGIDTSQFLEVEMEEVDSTEELIHFCKHCPARFLKETEFNIHGQFHNSQLDFKCDHCSYAADNEHYLTSHLQVHTSEYQDRT…	TCTTCATCCTTATCTAAGTGGGAGGAGGTTAATTTTAAGTTATCACATATCATGTAACCATTCAAGTGGTTGGATTTATTTGGTACAAAATGTAACTTTT[C/G]GTGGTCTCTCGAAACATTGGCCTGTGGCACGGAGTAATCACAGTGTTCGCAAGAGTAGGTACTTTTCACGCCAGACACACATTCGTGTCGTTTTAAGTGG
1443	Seq_1101744	972175	0.985075	KB739998	YQE_01699	ENN81988.1.	Intron	Uncharacterized protein	IPR021966, IPR024598, IPR000690, IPR015880	Splicing factor SF3a60 binding domain, Zinc finger, C2H2-type matrin	GO:0003676 GO:0008270	nucleic acid binding / zinc ion binding	METILEQQRRYHEEKERLVDTMVKEMLQKKNTYREQINSDHRMKYLLDRYMTSTNKLIDLYEDKDGQRKAEVASLTGPNEFNEFYNRLKQIKDFYRKHPNEISVPMSVEFDELTKARENPSEEMSNLVEFTDEEGYGKFLDLHECYEKYINLKGIEKVDYISYISMFEQLYDIPKERKTGEYRKYLLTLIEYLSWFVQRIKPLLDIDALLDDEVQKTALEWEAGNCPGWPKETGSALANVGAHLDLSAFSSWEELASLGLDRLKSALMALGLKCGGTLEERAQRLFSTKGQSSLDPSLMIKGTKGKANKGKEALRQKELAGLEAQIYRLSELVSEQRVATKENVQRKQARTDGERDDSENDESDNESPDEADDDVPYNPKNLPLGWDGKPIPYWLYKLH…	GTGCAAAAAACCGCGCTAGAATGGGAAGCAGGCAATTGTCCTGGTTGGCCTGTAAGTAATTCAAGCTCAACTATTTTAAAACTTAACTTAAAGCCTAATT[A/T]TTCCAACAGAAAGAAACTGGTTCAGCCCTAGCCAATGTCGGTGCTCATCTGGATTTATCGGCATTTTCCAGCTGGGAAGAATTAGCATCACTTGGCTTGG
1466	Seq_1103028	677199	0.9801	KB741282	YQE_12491	ENN70827.1.	Exon	Uncharacterized protein	N/A	N/A	N/A	N/A	MALTNILLLSQIAGYVVALILSLCIVVPMSLQQDDFKGHCLLFSTGTWQETDGQLDVNWASQGYCNYTILVGVMLFLVALIQIYRFSVFLYKGTDSSFLSAFIDVISGILLSAATIIAACMITFGFMAWCQNMTQRFPSCEYAAGQDIDHKDEINTKNFYIELGSAQFGVWGSFATWVGLTVCAIIKLLRYHQLENIRVSMFRERQRLINENADSPGSSLGRQSTSTQSTATAE	GTAGTGCTCAGTTTGGTGTTTGGGGCTCTTTTGCAACTTGGGTTGGATTAACAGTTTGTGCAATTATTAAGTTATTGCGGTATCATCAGCTGGAAAATAT[T/C]AGAGTGTCCATGTTTAGGGAACGACAAAGACTTATTAATGAGAATGCAGATTCCCCAGGTACTTACTCGATCTATAACTATTTCTCTACAGCTTTTAAGT
1481	Seq_1102969	159423	0.985075	KB741223	YQE_10961	ENN72326.1.	Exon	Uncharacterized protein	IPR008758	Peptidase S28	GO:0008236	serine-type peptidase activity	MKLELLFSIIFLVLVNNSNADYAFGHRGFRVLDPPEDLTRDTTRVTSNLFIEQKVDNFNSSDTRTYSQRYHVNEYYYNETAKNHVFLLLGGEWEATTGWLTYGAWIETARQYGALLIYLEHRYYGYSHPFSDLSTENLQYLSATQALADTANFIEYINNQYNISSSEAKWIAFGGSYAGTLATWLRDKYPDLVAGAVSSSGPLEAVLDFHKYYQVVRESLATYSDSCVENVREAFSQLEELTSSCLEETEVSGEIDTIFKLCTSIAESEVTDNDLSSLFEYIAGYNFAYIVQYNGRLSITLDNICDIMTNETSGNTALERLGKANDLLLSYFGYTCSDFLYESTVEYLKDTVIYSSSMSRQWYYQTCTEYGFYQTSSQEDPIFGSRFEVSFYTNLCVDV…	CTTCAGAGTCTTCTGATTCATCAGTACTTACTTCCAACCATGTTCCTATTAATCTGTCTATCTCAACACGAGCAGCTGTAAGATCAGCTGGATCATTGGC[A/G]CTACTTGCATACATGCTTGCACAATGAGCAACTCCTGTAAATTAACGTTTATTAATATTGCTAGATTACTACTGATATTTGACTGCTATACGGTGTTTTT
1530	Seq_1102730	325153	0.99005	KB740984	YQE_07169	ENN76201.1.	Exon	Uncharacterized protein	IPR000571, IPR017923	Zinc finger, CCCH-type / Transcription factor IIS, N-terminal	GO:0003677 GO:0046872	DNA binding / metal ion binding	PRIDPLQLLKCLSVLLSPDGGILSRDEVPRLVNLMTKFSKKLVSKCVYVLIMKNTETSLVDMFMAEGGWALIQNWLQDAVQTGNWDLVKEILGLLLITPVDVERLKMNCLPKVIKSLSRREDLPEVANISNQIVQNWLTIVKGCSGMTTSNGPIRVSPAHSDNRVPAQNGEEFNKKPDVAVDAPEPAVSVPVEERNGEVNKTSLENVEPIGTTTFYKMSMKDGKQVIKKVTPEDSKNVSEDDESIKSDDNKIKPVEKDAKSSDKEKSSRSASSSSKSKSSSSSRDKDRDKKGSSKSSSSSKSKSSSSSSRDKDRKDRDKDRDRKDRSKNSRSSSRSNSKSSSSKDKKDSIEKSKEPKEVKENQADKDKDTLDKVKPQTLDKLGRIPKKSNGSDEKQKEN…	CAATAAAATCAAACCAGTGGAGAAAGATGCGAAGTCCAGTGATAAAGAAAAGTCGTCTAGGTCGGCGTCGTCGTCCTCGAAAAGCAAATCGAGTTCTAGT[A/G]GTAGGGACAAAGATAGGGATAAGAAAGGTTCGAGTAAATCAAGCAGCAGTAGCAAAAGCAAATCAAGTAGTAGCAGCAGTCGAGATAAAGACCGAAAAGA
1531	Seq_1102783	2489207	0.995025	KB741037	YQE_08824	ENN74707.1.	Exon	Uncharacterized protein	IPR006593, IPR004877	Cytochrome b561/ferric reductase transmembrane, Cytochrome b561 domain	GO:0016021	integral component of membrane	MASVRSEAKTLSSSHTIIASSSTSHATSFSIPVVSTIQRLLWIGNLLYYQLLAILTAVMLWVFFVNTDLNRPILWHMVFSTISYIPLMAVAIIAFSQDNLPTLYISRVRIYVIHGVLLTISCLGVTIGIAVKINDNIKNGSKHFQSNHAILGLTSWLLVFCAVCFGIVAQNTQNFAKYIKPVLAKLIHNVLGISAFTLGVVSIMVMYPSHHYVHFLPKSAYYASFLIAGYIIIWSLLAAFRSLYFQIKSLAF	CAACAGCCATTAGAGGGATATACTACAATTAACACAGTGAAGATTGATTATTACCTGAAGGTGGTGCTAACATCGATCTCCTTACCGAAATGGTGGAAAA[A/C]ACCATATGCCATAATATAGGTCGATTTAAGTCGGTATTCACGAAAAACACCCATAGCATAACAGCTGTAAGAATCGCAAGTAGCTGGTAATACAACAAAT
